# Supplementary material for: Tetra­kis(benzyl­amino)­phospho­nium chloride
Source: Acta Crystallogr Sect E Struct Rep Online. 2011 Jan 8;67(Pt 2):o311. doi: 10.1107/S1600536810054401 (PMC3051427; doi:10.1107/S1600536810054401)
Supplement: Supplementary file 1 [file e-67-0o311-sup1.cif]

##############################################################################
###                                                                        ###
###        Electronic paper (Acta Crystallographica Section E)             ###
###                                                                        ###
##############################################################################
#                                                                            #
# This CIF contains the data in a paper accepted for publication in Acta     #
# Crystallographica Section E. It conforms to the requirements of Notes      #
# for Authors for Section E, and has been peer reviewed under the auspices   #
# of the IUCr Commission on Journals.                                        #
#                                                                            #
# Full details of the Crystallographic Information File format               #
# are given in the paper "The Crystallographic Information File (CIF):       #
# a New Standard Archive File for Crystallography" by S. R. Hall, F. H.      #
# Allen and I. D. Brown [Acta Cryst. (1991), A47, 655-685].                  #
#                                                                            #
# The current version of the core CIF dictionary is obtainable from          #
# ftp://ftp.iucr.org/pub/cif_core.dic. The current version number is 2.4.    #
#                                                                            #
# Software is freely available for graphical display of the structure(s) in  #
# this CIF.  For information consult the CIF home page http://www.iucr.org/  #
# cif/home.html                                                              #
#                                                                            #
# This file may be used for bona fide research purposes within the           #
# scientific community so long as proper attribution is given to the journal # 
# article from which it was obtained.                                        #
#                                                                            #
##############################################################################
                                             
data_I
_audit_creation_method     SHELXL-97
_chemical_name_systematic
;
Tetrakis(benzylamino)phosphonium chloride
;
_chemical_name_common     ?
_chemical_formula_moiety     'C28 H32 N4 P +, Cl -'
_chemical_formula_sum     'C28 H32 Cl N4 P'
_chemical_formula_iupac     'C28 H32 N4 P +, Cl -'
_chemical_formula_weight     491.00
_chemical_melting_point     ?
_symmetry_cell_setting     orthorhombic
_symmetry_space_group_name_H-M     'P 21 21 2'
_symmetry_space_group_name_Hall     'P 2 2ab'
loop_
    _symmetry_equiv_pos_as_xyz
    'x, y, z'
    '-x, -y, z'
    '-x+1/2, y+1/2, -z'
    'x+1/2, -y+1/2, -z'
_cell_length_a     11.359(3)
_cell_length_b     14.258(4)
_cell_length_c     7.923(3)
_cell_angle_alpha     90.00
_cell_angle_beta     90.00
_cell_angle_gamma     90.00
_cell_volume     1283.1(6)
_cell_formula_units_Z     2
_cell_measurement_reflns_used     24
_cell_measurement_theta_min     10
_cell_measurement_theta_max     11
_cell_measurement_temperature     193(2)
_exptl_crystal_description     plate
_exptl_crystal_colour     colourless
_exptl_crystal_size_max     0.50
_exptl_crystal_size_mid     0.40
_exptl_crystal_size_min     0.25
_exptl_crystal_density_diffrn     1.271
_exptl_crystal_density_meas     ?
_exptl_crystal_density_method     'not measured'
_exptl_crystal_F_000     520
_exptl_absorpt_coefficient_mu     0.235
_exptl_absorpt_correction_type     none
_exptl_absorpt_process_details     ?
_exptl_absorpt_correction_T_min     ?
_exptl_absorpt_correction_T_max     ?
_exptl_special_details
;
;
_diffrn_ambient_temperature     193(2)
_diffrn_radiation_type     MoK\a
_diffrn_radiation_wavelength     0.71073
_diffrn_radiation_source     'fine-focus sealed tube'
_diffrn_radiation_monochromator     graphite
_diffrn_measurement_device_type
                                   'Rebuilt Syntex P2~1~/Siemens P3 four-circle'
_diffrn_measurement_method     '\q/2\q'
_diffrn_detector_area_resol_mean     ?
_diffrn_reflns_number     6760
_diffrn_reflns_av_R_equivalents     0.0244
_diffrn_reflns_av_sigmaI/netI     0.0333
_diffrn_reflns_theta_min     2.29
_diffrn_reflns_theta_max     28.06
_diffrn_reflns_theta_full     28.06
_diffrn_measured_fraction_theta_max     0.997
_diffrn_measured_fraction_theta_full     0.997
_diffrn_reflns_limit_h_min     -15
_diffrn_reflns_limit_h_max     15
_diffrn_reflns_limit_k_min     -18
_diffrn_reflns_limit_k_max     18
_diffrn_reflns_limit_l_min     -10
_diffrn_reflns_limit_l_max     10
_diffrn_standards_number     2
_diffrn_standards_interval_count     98
_diffrn_standards_interval_time     ?
_diffrn_standards_decay_%     2
_refine_special_details
;
Refinement of <i>F</i>^2^ against ALL reflections. The weighted <i>R</i>-factor
<i>wR</i> and goodness of fit <i>S</i> are based on <i>F</i>^2^, conventional
<i>R</i>-factors <i>R</i> are based on <i>F</i>, with <i>F</i> set to zero for
negative <i>F</i>^2^. The threshold expression of <i>F</i>^2^ >
\s(<i>F</i>^2^) is used only for calculating <i>R</i>-factors(gt) <i>etc</i>.
and is not relevant to the choice of reflections for refinement.
<i>R</i>-factors based on <i>F</i>^2^ are statistically about twice as large
as those based on <i>F</i>, and <i>R</i>- factors based on ALL data will be
even larger.
;
_reflns_number_total     3122
_reflns_number_gt     2677
_reflns_threshold_expression     I>2\s(I)
_refine_ls_structure_factor_coef     Fsqd
_refine_ls_matrix_type     full
_refine_ls_R_factor_all     0.0495
_refine_ls_R_factor_gt     0.0360
_refine_ls_wR_factor_gt     0.0895
_refine_ls_wR_factor_ref     0.0935
_refine_ls_goodness_of_fit_ref     1.008
_refine_ls_restrained_S_all     1.008
_refine_ls_number_reflns     3122
_refine_ls_number_parameters     155
_refine_ls_number_restraints     0
_refine_ls_hydrogen_treatment     constr
_refine_ls_weighting_scheme     calc
_refine_ls_weighting_details
         'calc w=1/[\s^2^(Fo^2^)+(0.0604P)^2^+0.1221P] where P=(Fo^2^+2Fc^2^)/3'
_atom_sites_solution_hydrogens     difmap
_atom_sites_solution_primary     direct
_atom_sites_solution_secondary     difmap
_refine_ls_shift/su_max     0.001
_refine_ls_shift/su_mean     0.000
_refine_diff_density_max     0.346
_refine_diff_density_min     -0.327
_refine_ls_extinction_method     none
_refine_ls_extinction_coef     ?
_refine_ls_abs_structure_details     'Flack (1983), 1321 Friedel pairs'
_refine_ls_abs_structure_Flack     0.08(8)
loop_
    _atom_type_symbol
    _atom_type_description
    _atom_type_scat_dispersion_real
    _atom_type_scat_dispersion_imag
    _atom_type_scat_source
    'C' 'C' 0.0033 0.0016
                         'International Tables Vol C Tables 4.2.6.8 and 6.1.1.4'
    'H' 'H' 0.0000 0.0000
                         'International Tables Vol C Tables 4.2.6.8 and 6.1.1.4'
    'N' 'N' 0.0061 0.0033
                         'International Tables Vol C Tables 4.2.6.8 and 6.1.1.4'
    'P' 'P' 0.1023 0.0942
                         'International Tables Vol C Tables 4.2.6.8 and 6.1.1.4'
    'Cl' 'Cl' 0.1484 0.1585
                         'International Tables Vol C Tables 4.2.6.8 and 6.1.1.4'
_computing_data_collection     '<i>P3/PC</i> (Siemens, 1989)'
_computing_cell_refinement     '<i>P3/PC</i> (Siemens, 1989)'
_computing_data_reduction     '<i>P3/PC</i> (Siemens, 1989)'
_computing_structure_solution     'SHELXTL (Sheldrick, 2008)'
_computing_structure_refinement     'SHELXTL (Sheldrick, 2008)'
_computing_molecular_graphics
     'SHELXTL (Sheldrick, 2008) and <i>Mercury</i> (Macrae <i>et al.</i>, 2008)'
_computing_publication_material     'SHELXTL (Sheldrick, 2008)'
loop_
    _atom_site_type_symbol
    _atom_site_label
    _atom_site_fract_x
    _atom_site_fract_y
    _atom_site_fract_z
    _atom_site_U_iso_or_equiv
    _atom_site_adp_type
    _atom_site_calc_flag
    _atom_site_refinement_flags
    _atom_site_occupancy
    _atom_site_disorder_assembly
    _atom_site_disorder_group
    Cl Cl1 0.0000 0.0000 0.67845(6) 0.03585(15) Uani d S 1 . .
    P P1 0.0000 0.0000 0.17782(6) 0.02407(13) Uani d S 1 . .
    N N1 0.08364(13) 0.05683(9) 0.04823(17) 0.0305(3) Uani d . 1 . .
    H H1C 0.0684 0.0528 -0.0578 0.037 Uiso calc R 1 . .
    N N2 -0.07306(14) 0.06507(10) 0.30836(17) 0.0347(3) Uani d . 1 . .
    H H2A -0.0623 0.0560 0.4146 0.042 Uiso calc R 1 . .
    C C1 0.18316(15) 0.11449(11) 0.0998(2) 0.0327(4) Uani d . 1 . .
    H H1A 0.2487 0.1016 0.0248 0.039 Uiso calc R 1 . .
    H H1B 0.2067 0.0958 0.2125 0.039 Uiso calc R 1 . .
    C C2 0.16072(13) 0.21915(10) 0.1000(2) 0.0255(3) Uani d . 1 . .
    C C3 0.06933(14) 0.25994(12) 0.0093(2) 0.0309(3) Uani d . 1 . .
    H H3A 0.0193 0.2226 -0.0548 0.037 Uiso calc R 1 . .
    C C4 0.05265(16) 0.35639(13) 0.0142(3) 0.0396(4) Uani d . 1 . .
    H H4A -0.0090 0.3832 -0.0461 0.047 Uiso calc R 1 . .
    C C5 0.12664(17) 0.41274(12) 0.1078(3) 0.0435(5) Uani d . 1 . .
    H H5A 0.1142 0.4772 0.1120 0.052 Uiso calc R 1 . .
    C C6 0.21920(16) 0.37315(12) 0.1953(3) 0.0394(4) Uani d . 1 . .
    H H6A 0.2703 0.4111 0.2564 0.047 Uiso calc R 1 . .
    C C7 0.23623(14) 0.27655(11) 0.1922(2) 0.0301(3) Uani d . 1 . .
    H H7A 0.2984 0.2502 0.2520 0.036 Uiso calc R 1 . .
    C C8 -0.15598(16) 0.13807(12) 0.2581(2) 0.0342(4) Uani d . 1 . .
    H H8A -0.2355 0.1160 0.2787 0.041 Uiso calc R 1 . .
    H H8B -0.1480 0.1491 0.1379 0.041 Uiso calc R 1 . .
    C C9 -0.13829(14) 0.22969(11) 0.3506(2) 0.0265(3) Uani d . 1 . .
    C C10 -0.03555(14) 0.25145(12) 0.4376(2) 0.0311(3) Uani d . 1 . .
    H H10A 0.0248 0.2075 0.4437 0.037 Uiso calc R 1 . .
    C C11 -0.02213(15) 0.33760(13) 0.5152(3) 0.0392(4) Uani d . 1 . .
    H H11A 0.0472 0.3514 0.5725 0.047 Uiso calc R 1 . .
    C C12 -0.11172(17) 0.40365(12) 0.5081(3) 0.0419(4) Uani d . 1 . .
    H H12A -0.1024 0.4617 0.5597 0.050 Uiso calc R 1 . .
    C C13 -0.21480(16) 0.38267(12) 0.4238(3) 0.0374(4) Uani d . 1 . .
    H H13A -0.2752 0.4266 0.4191 0.045 Uiso calc R 1 . .
    C C14 -0.22821(14) 0.29623(12) 0.3465(2) 0.0317(3) Uani d . 1 . .
    H H14A -0.2982 0.2824 0.2909 0.038 Uiso calc R 1 . .
loop_
    _atom_site_aniso_label
    _atom_site_aniso_U_11
    _atom_site_aniso_U_22
    _atom_site_aniso_U_33
    _atom_site_aniso_U_12
    _atom_site_aniso_U_13
    _atom_site_aniso_U_23
    Cl1 0.0282(3) 0.0634(4) 0.0159(2) -0.0003(3) 0.000 0.000
    P1 0.0382(3) 0.0190(2) 0.0151(2) 0.0001(2) 0.000 0.000
    N1 0.0447(8) 0.0280(6) 0.0188(6) -0.0127(6) -0.0030(6) -0.0009(5)
    N2 0.0570(9) 0.0301(6) 0.0169(6) 0.0133(7) 0.0002(6) -0.0021(5)
    C1 0.0334(8) 0.0262(7) 0.0387(9) -0.0025(6) -0.0071(7) -0.0007(7)
    C2 0.0281(7) 0.0251(7) 0.0234(7) -0.0037(6) 0.0038(6) -0.0003(6)
    C3 0.0296(7) 0.0322(8) 0.0309(8) -0.0019(6) -0.0011(6) -0.0003(7)
    C4 0.0343(8) 0.0371(9) 0.0473(11) 0.0062(7) 0.0032(8) 0.0078(8)
    C5 0.0431(10) 0.0251(8) 0.0624(13) -0.0012(7) 0.0105(9) 0.0014(8)
    C6 0.0394(9) 0.0304(8) 0.0483(11) -0.0120(7) 0.0038(9) -0.0070(8)
    C7 0.0288(7) 0.0311(8) 0.0305(8) -0.0046(6) 0.0020(7) -0.0007(7)
    C8 0.0399(9) 0.0340(8) 0.0288(8) 0.0069(7) -0.0046(7) -0.0056(7)
    C9 0.0297(7) 0.0273(7) 0.0225(8) 0.0029(6) 0.0037(6) 0.0023(6)
    C10 0.0258(7) 0.0320(7) 0.0354(8) 0.0049(6) 0.0031(7) -0.0015(7)
    C11 0.0277(8) 0.0379(9) 0.0520(11) -0.0061(7) 0.0008(8) -0.0068(8)
    C12 0.0424(10) 0.0238(8) 0.0595(12) -0.0031(7) 0.0106(9) -0.0052(8)
    C13 0.0357(9) 0.0284(8) 0.0481(11) 0.0093(7) 0.0061(8) 0.0055(7)
    C14 0.0299(7) 0.0330(8) 0.0323(9) 0.0064(6) -0.0019(7) 0.0041(7)
_geom_special_details
;
All e.s.d.'s (except the e.s.d. in the dihedral angle between two l.s. planes)
are estimated using the full covariance matrix. The cell e.s.d.'s are taken
into account individually in the estimation of e.s.d.'s in distances, angles
and torsion angles; correlations between e.s.d.'s in cell parameters are only
used when they are defined by crystal symmetry. An approximate (isotropic)
treatment of cell e.s.d.'s is used for estimating e.s.d.'s involving l.s.
planes.
;
loop_
    _geom_bond_atom_site_label_1
    _geom_bond_atom_site_label_2
    _geom_bond_site_symmetry_2
    _geom_bond_distance
    _geom_bond_publ_flag
    P1 N1 2 1.6166(14) ?
    P1 N1 . 1.6166(14) ?
    P1 N2 2 1.6184(14) ?
    P1 N2 . 1.6184(14) ?
    N1 C1 . 1.456(2) ?
    N1 H1C . 0.8600 ?
    N2 C8 . 1.459(2) ?
    N2 H2A . 0.8600 ?
    C1 C2 . 1.514(2) ?
    C1 H1A . 0.9700 ?
    C1 H1B . 0.9700 ?
    C2 C3 . 1.390(2) ?
    C2 C7 . 1.393(2) ?
    C3 C4 . 1.389(3) ?
    C3 H3A . 0.9300 ?
    C4 C5 . 1.379(3) ?
    C4 H4A . 0.9300 ?
    C5 C6 . 1.380(3) ?
    C5 H5A . 0.9300 ?
    C6 C7 . 1.391(2) ?
    C6 H6A . 0.9300 ?
    C7 H7A . 0.9300 ?
    C8 C9 . 1.511(2) ?
    C8 H8A . 0.9700 ?
    C8 H8B . 0.9700 ?
    C9 C10 . 1.391(2) ?
    C9 C14 . 1.395(2) ?
    C10 C11 . 1.382(3) ?
    C10 H10A . 0.9300 ?
    C11 C12 . 1.388(3) ?
    C11 H11A . 0.9300 ?
    C12 C13 . 1.380(3) ?
    C12 H12A . 0.9300 ?
    C13 C14 . 1.385(2) ?
    C13 H13A . 0.9300 ?
    C14 H14A . 0.9300 ?
loop_
    _geom_angle_atom_site_label_1
    _geom_angle_atom_site_label_2
    _geom_angle_atom_site_label_3
    _geom_angle_site_symmetry_1
    _geom_angle_site_symmetry_3
    _geom_angle
    _geom_angle_publ_flag
    N1 P1 N1 2 . 101.15(10) ?
    N1 P1 N2 2 2 114.83(8) ?
    N1 P1 N2 . 2 113.07(9) ?
    N1 P1 N2 2 . 113.07(9) ?
    N1 P1 N2 . . 114.83(8) ?
    N2 P1 N2 2 . 100.55(11) ?
    C1 N1 P1 . . 124.13(12) ?
    C1 N1 H1C . . 117.9 ?
    P1 N1 H1C . . 117.9 ?
    C8 N2 P1 . . 124.45(12) ?
    C8 N2 H2A . . 117.8 ?
    P1 N2 H2A . . 117.8 ?
    N1 C1 C2 . . 115.22(14) ?
    N1 C1 H1A . . 108.5 ?
    C2 C1 H1A . . 108.5 ?
    N1 C1 H1B . . 108.5 ?
    C2 C1 H1B . . 108.5 ?
    H1A C1 H1B . . 107.5 ?
    C3 C2 C7 . . 119.02(14) ?
    C3 C2 C1 . . 122.52(14) ?
    C7 C2 C1 . . 118.45(15) ?
    C4 C3 C2 . . 120.11(16) ?
    C4 C3 H3A . . 119.9 ?
    C2 C3 H3A . . 119.9 ?
    C5 C4 C3 . . 120.59(17) ?
    C5 C4 H4A . . 119.7 ?
    C3 C4 H4A . . 119.7 ?
    C4 C5 C6 . . 119.74(16) ?
    C4 C5 H5A . . 120.1 ?
    C6 C5 H5A . . 120.1 ?
    C5 C6 C7 . . 120.14(17) ?
    C5 C6 H6A . . 119.9 ?
    C7 C6 H6A . . 119.9 ?
    C6 C7 C2 . . 120.37(17) ?
    C6 C7 H7A . . 119.8 ?
    C2 C7 H7A . . 119.8 ?
    N2 C8 C9 . . 113.49(14) ?
    N2 C8 H8A . . 108.9 ?
    C9 C8 H8A . . 108.9 ?
    N2 C8 H8B . . 108.9 ?
    C9 C8 H8B . . 108.9 ?
    H8A C8 H8B . . 107.7 ?
    C10 C9 C14 . . 118.34(15) ?
    C10 C9 C8 . . 123.02(14) ?
    C14 C9 C8 . . 118.64(15) ?
    C11 C10 C9 . . 120.76(15) ?
    C11 C10 H10A . . 119.6 ?
    C9 C10 H10A . . 119.6 ?
    C10 C11 C12 . . 120.27(17) ?
    C10 C11 H11A . . 119.9 ?
    C12 C11 H11A . . 119.9 ?
    C13 C12 C11 . . 119.65(16) ?
    C13 C12 H12A . . 120.2 ?
    C11 C12 H12A . . 120.2 ?
    C12 C13 C14 . . 120.01(16) ?
    C12 C13 H13A . . 120.0 ?
    C14 C13 H13A . . 120.0 ?
    C13 C14 C9 . . 120.96(16) ?
    C13 C14 H14A . . 119.5 ?
    C9 C14 H14A . . 119.5 ?
loop_
    _geom_torsion_atom_site_label_1
    _geom_torsion_atom_site_label_2
    _geom_torsion_atom_site_label_3
    _geom_torsion_atom_site_label_4
    _geom_torsion_site_symmetry_1
    _geom_torsion_site_symmetry_2
    _geom_torsion_site_symmetry_3
    _geom_torsion_site_symmetry_4
    _geom_torsion
    _geom_torsion_publ_flag
    N1 P1 N1 C1 2 . . . -174.86(17) ?
    N2 P1 N1 C1 2 . . . -51.55(15) ?
    N2 P1 N1 C1 . . . . 63.05(15) ?
    N1 P1 N2 C8 2 . . . -56.69(16) ?
    N1 P1 N2 C8 . . . . 58.69(17) ?
    N2 P1 N2 C8 2 . . . -179.61(19) ?
    P1 N1 C1 C2 . . . . -101.97(17) ?
    N1 C1 C2 C3 . . . . -19.8(2) ?
    N1 C1 C2 C7 . . . . 161.45(15) ?
    C7 C2 C3 C4 . . . . -1.4(2) ?
    C1 C2 C3 C4 . . . . 179.90(17) ?
    C2 C3 C4 C5 . . . . 0.4(3) ?
    C3 C4 C5 C6 . . . . 1.0(3) ?
    C4 C5 C6 C7 . . . . -1.5(3) ?
    C5 C6 C7 C2 . . . . 0.5(3) ?
    C3 C2 C7 C6 . . . . 1.0(2) ?
    C1 C2 C7 C6 . . . . 179.71(17) ?
    P1 N2 C8 C9 . . . . -132.58(14) ?
    N2 C8 C9 C10 . . . . 17.1(2) ?
    N2 C8 C9 C14 . . . . -163.97(15) ?
    C14 C9 C10 C11 . . . . -1.2(3) ?
    C8 C9 C10 C11 . . . . 177.70(17) ?
    C9 C10 C11 C12 . . . . 0.4(3) ?
    C10 C11 C12 C13 . . . . 0.4(3) ?
    C11 C12 C13 C14 . . . . -0.3(3) ?
    C12 C13 C14 C9 . . . . -0.6(3) ?
    C10 C9 C14 C13 . . . . 1.4(2) ?
    C8 C9 C14 C13 . . . . -177.61(16) ?
loop_
    _geom_hbond_atom_site_label_D
    _geom_hbond_atom_site_label_H
    _geom_hbond_atom_site_label_A
    _geom_hbond_site_symmetry_A
    _geom_hbond_distance_DH
    _geom_hbond_distance_HA
    _geom_hbond_distance_DA
    _geom_hbond_angle_DHA
    _geom_hbond_publ_flag
    N1 H1C Cl1 1_554 0.86 2.35 3.1848(17) 163 y
    N2 H2A Cl1 . 0.86 2.35 3.1855(18) 165 y
data_global
_journal_date_recd_electronic     2010-11-22
_journal_date_accepted     2010-12-27
_journal_name_full     'Acta Crystallographica, Section E'
_journal_year     2011
_journal_volume     67
_journal_issue      2
_journal_page_first     o311
_journal_page_last     o311
_journal_paper_category     QO
_journal_coeditor_code     NK2077
_publ_contact_author_name     'Khodayar Gholivand'
_publ_contact_author_address
;
Department of Chemistry
Tarbiat Modares University
Tehran
14115/175
 Iran
;
_publ_contact_author_email     gholi_kh@modares.ac.ir
_publ_contact_author_fax     '+982182883455'
_publ_contact_author_phone     '+982182884422'
_publ_section_title
;
Tetrakis(benzylamino)phosphonium chloride
;
loop_
    _publ_author_name
    _publ_author_footnote
    _publ_author_address
    'Gholivand, Khodayar' ?
;
Department of Chemistry
Tarbiat Modares University
Tehran
14115/175
Iran
;
    'Mostaanzadeh, Hossein' .
;
Department of Chemistry
Tarbiat Modares University
Tehran
14115/175
Iran
;
    'Farshadian, Sedigheh' .
;
Department of Chemistry
Tarbiat Modares University
Tehran
14115/175
Iran
;
_publ_section_synopsis     .
