# Supplementary material for: Tetra­kis(benzyl­amino)­phospho­nium chloride
Source: Acta Crystallogr Sect E Struct Rep Online. 2011 Jan 8;67(Pt 2):o311. doi: 10.1107/S1600536810054401 (PMC3051427; doi:10.1107/S1600536810054401)
Supplement: Supplementary file 2 [file e-67-0o311-Isup2.hkl]

# 
# h,k,l, Fc-squared, Fo-squared, sigma(Fo-squared) and status flag 
# 
data_I
_shelx_title ' 18 in P2(1)2(1)2' 
_shelx_refln_list_code          4 
_shelx_F_calc_maximum      118.23 
_exptl_crystal_F_000       520.00 
_reflns_d_resolution_high  0.7554 
 
loop_ 
 _symmetry_equiv_pos_as_xyz 
 'x, y, z' 
 '-x, -y, z' 
 '-x+1/2, y+1/2, -z' 
 'x+1/2, -y+1/2, -z' 
 
_cell_length_a    11.3589 
_cell_length_b    14.2584 
_cell_length_c     7.9225 
_cell_angle_alpha  90.000 
_cell_angle_beta   90.000 
_cell_angle_gamma  90.000 
 
_shelx_F_squared_multiplier     1.000 
 
loop_ 
 _refln_index_h 
 _refln_index_k 
 _refln_index_l 
 _refln_F_squared_calc 
 _refln_F_squared_meas 
 _refln_F_squared_sigma 
 _refln_observed_status 
   2   0   0     1580.17     1817.98     29.88 o 
   4   0   0     2339.94     2304.60     13.56 o 
   6   0   0      115.22      113.70      3.53 o 
   8   0   0      444.23      399.62      8.64 o 
  10   0   0       38.47       33.41      7.23 o 
  12   0   0      114.87      117.68     13.58 o 
  14   0   0      179.93      163.55     13.36 o 
   1   1   0     3967.71     4056.94     47.59 o 
   2   1   0        9.45       12.51      0.93 o 
   3   1   0     1724.38     1967.67      3.20 o 
   4   1   0        1.63        1.24      0.77 o 
   5   1   0      677.51      680.98      6.18 o 
   6   1   0       63.43       67.91      1.66 o 
   7   1   0      533.09      593.84      7.34 o 
   8   1   0       84.25       82.16      2.15 o 
   9   1   0        0.15        0.59      1.63 o 
  10   1   0      380.84      384.75     14.25 o 
  11   1   0      878.30      885.26     40.76 o 
  12   1   0       27.35       24.57      1.63 o 
  13   1   0      268.34      262.99     13.44 o 
  14   1   0        4.02        6.82      3.10 o 
  15   1   0       67.88       68.68      4.38 o 
   0   2   0      380.06      407.71      3.69 o 
   1   2   0       21.93       26.27      0.80 o 
   2   2   0     5148.19     5406.03     81.09 o 
   3   2   0      469.48      474.69      4.52 o 
   4   2   0       19.83       15.36      0.96 o 
   5   2   0        0.96        2.26      0.75 o 
   6   2   0      181.51      158.12      2.75 o 
   7   2   0        7.27       14.69      1.06 o 
   8   2   0      314.70      348.62      5.56 o 
   9   2   0       79.03       75.54      4.42 o 
  10   2   0     1364.68     1361.99     34.45 o 
  11   2   0      146.79      125.82      6.48 o 
  12   2   0      193.65      191.85      6.99 o 
  13   2   0       98.70       94.60      4.66 o 
  14   2   0       75.84       69.39      5.43 o 
   2   3   0        9.33       12.01      0.98 o 
   3   3   0     7586.85     7746.86    110.32 o 
   4   3   0       54.04       51.06      2.07 o 
   5   3   0     1687.56     1739.62     15.81 o 
   6   3   0        1.67        0.15      0.86 o 
   8   3   0       34.85       37.27      1.58 o 
   9   3   0     1307.17     1287.92     44.43 o 
  10   3   0      101.88      104.54      2.80 o 
  11   3   0       37.86       38.58      2.16 o 
  12   3   0       16.96       17.98      1.45 o 
  13   3   0      163.33      154.64     11.89 o 
  14   3   0       28.81       23.39      2.05 o 
   0   4   0      177.32      212.52      5.70 o 
   1   4   0       53.18       57.40      1.53 o 
   2   4   0     5039.18     5250.82     56.36 o 
   3   4   0       47.84       55.59      1.44 o 
   4   4   0     1080.60     1006.22     14.12 o 
   5   4   0        1.17        1.50      0.78 o 
   6   4   0      377.98      337.18      4.71 o 
   7   4   0       82.24       98.80      2.22 o 
   8   4   0      704.00      666.99     17.33 o 
   9   4   0       46.50       44.23      1.68 o 
  10   4   0       34.40       34.45      1.57 o 
  11   4   0        9.23        9.76      1.66 o 
  12   4   0      355.95      353.57     18.98 o 
  13   4   0        4.65       16.04     12.36 o 
  14   4   0       75.74       78.20      2.87 o 
   1   5   0     2773.19     3018.06     15.93 o 
   2   5   0      105.06      107.10      1.97 o 
   3   5   0      304.66      268.04      6.41 o 
   4   5   0       88.41       96.86      1.95 o 
   5   5   0      304.66      239.15      3.92 o 
   6   5   0       98.25      102.70      2.39 o 
   7   5   0     1705.14     1780.47     19.64 o 
   8   5   0       11.02       13.36      1.25 o 
   9   5   0      603.71      572.32     13.60 o 
  10   5   0       16.87       15.75      1.31 o 
  11   5   0       88.26       92.70      3.18 o 
  12   5   0        0.55        3.77      5.19 o 
  13   5   0       25.30       27.42      1.89 o 
  14   5   0       78.94       69.17      4.06 o 
   0   6   0     1543.78     1824.52     34.39 o 
   1   6   0       70.89       84.78      1.70 o 
   2   6   0     1556.70     1676.86     21.89 o 
   3   6   0       10.30       11.45      0.96 o 
   4   6   0     2680.52     2745.81     48.00 o 
   5   6   0        0.22        2.96      1.19 o 
   6   6   0     1853.91     1757.21     28.70 o 
   7   6   0       20.33       21.92      1.32 o 
   8   6   0      472.65      441.15      6.63 o 
   9   6   0       10.08        9.45      1.32 o 
  10   6   0      273.41      257.42      6.68 o 
  11   6   0       31.16       29.82      1.83 o 
  12   6   0      155.24      151.18      5.00 o 
  13   6   0        0.27        5.45      5.74 o 
  14   6   0       40.41       47.08      2.43 o 
   2   7   0        0.30        0.32      1.13 o 
   3   7   0      191.08      184.69      2.98 o 
   4   7   0       70.79       74.84      2.26 o 
   5   7   0      669.96      667.45      8.07 o 
   6   7   0       72.00       59.25      1.76 o 
   7   7   0      934.95      868.52     13.64 o 
   8   7   0        2.34        3.50      1.19 o 
   9   7   0      657.54      639.74      8.69 o 
  10   7   0       31.14       30.67      1.46 o 
  11   7   0      128.68      125.48      4.31 o 
  12   7   0        5.46        9.16      5.85 o 
  13   7   0       56.50       53.69      2.26 o 
   0   8   0     3328.25     3761.61     24.55 o 
   1   8   0      155.51      166.99      3.25 o 
   2   8   0       85.79       72.55      2.43 o 
   3   8   0       48.41       46.76      1.50 o 
   4   8   0     1196.44     1098.12     21.89 o 
   5   8   0       41.39       39.42      1.63 o 
   6   8   0     1187.76     1116.46     14.05 o 
   7   8   0       79.72       81.74      3.83 o 
   8   8   0      151.34      123.40      2.77 o 
   9   8   0       37.49       33.98      1.50 o 
  10   8   0       45.31       50.41      2.16 o 
  11   8   0        4.86       11.89      3.68 o 
  12   8   0        8.68        8.26      5.05 o 
  13   8   0        1.28       -1.16      6.27 o 
   1   9   0      299.82      298.45      4.72 o 
   2   9   0        2.58        5.16      1.94 o 
   3   9   0      472.34      480.09      8.66 o 
   4   9   0      125.56      127.29      3.01 o 
   5   9   0     1279.19     1229.06     16.81 o 
   6   9   0      117.86       95.45      2.52 o 
   7   9   0     2120.33     1977.17     27.15 o 
   8   9   0      273.27      244.64      4.20 o 
   9   9   0        1.02        1.66      2.98 o 
  10   9   0       23.72       22.71      1.50 o 
  11   9   0      181.66      173.22      6.68 o 
  12   9   0       17.93       17.50      2.10 o 
  13   9   0        2.49       12.23      7.87 o 
   0  10   0       94.97       94.53      7.17 o 
   1  10   0        9.91        9.68      1.04 o 
   2  10   0      122.90      135.63      3.25 o 
   3  10   0        0.47        0.91      2.07 o 
   4  10   0      391.14      357.10      5.25 o 
   5  10   0       78.73       74.68      2.02 o 
   6  10   0      551.90      548.21      8.88 o 
   7  10   0       28.99       25.64      2.07 o 
   8  10   0      566.01      557.20      8.28 o 
   9  10   0       37.04       37.99      1.74 o 
  10  10   0      386.42      361.75     15.46 o 
  11  10   0        2.88        5.31      5.71 o 
  12  10   0       26.74       33.01      1.77 o 
   1  11   0       19.91       17.88      1.23 o 
   2  11   0       17.18       14.83      1.25 o 
   3  11   0     1543.21     1472.78     22.90 o 
   4  11   0       14.41       14.14      1.32 o 
   5  11   0      926.26      895.39     15.04 o 
   6  11   0       19.28       15.90      1.34 o 
   7  11   0       40.60       41.24      2.40 o 
   8  11   0      207.07      181.30      6.57 o 
   9  11   0      137.98      134.30      2.85 o 
  10  11   0        0.00        3.83      5.83 o 
  11  11   0       12.88       15.62      2.36 o 
  12  11   0       42.97       44.43      2.85 o 
   0  12   0      109.62      113.21      4.24 o 
   1  12   0      425.24      391.91      9.47 o 
   2  12   0     2063.06     1963.27     26.75 o 
   3  12   0        4.59        2.14      1.24 o 
   4  12   0       93.67       92.59      2.24 o 
   5  12   0       27.74       27.74      1.40 o 
   6  12   0      217.06      196.03      5.83 o 
   7  12   0        4.56        8.25      5.22 o 
   8  12   0      222.06      207.60      3.78 o 
   9  12   0        0.75       -0.75      5.44 o 
  10  12   0       44.81       48.59      1.97 o 
  11  12   0        5.81        1.80      9.96 o 
   1  13   0      171.08      165.69      3.23 o 
   2  13   0       18.93       15.65      1.26 o 
   3  13   0       30.34       29.36      1.43 o 
   4  13   0       26.55       26.68      2.12 o 
   5  13   0      237.40      209.52      6.48 o 
   6  13   0       42.79       37.89      1.63 o 
   7  13   0      107.66      102.28      2.37 o 
   8  13   0        2.08       12.18      5.12 o 
   9  13   0      138.07      127.42      3.88 o 
  10  13   0       13.85       18.77      2.65 o 
   0  14   0      478.73      397.06      9.45 o 
   1  14   0       96.45       79.14      2.59 o 
   2  14   0      106.96      105.53      3.03 o 
   3  14   0        0.02        5.91      5.88 o 
   4  14   0      118.54      117.43      2.55 o 
   5  14   0        1.79       10.10      4.97 o 
   6  14   0       64.05       63.22      3.39 o 
   7  14   0       30.27       30.71      2.29 o 
   8  14   0      106.88      111.66      3.03 o 
   9  14   0        0.10        4.60      5.94 o 
  10  14   0       11.49       17.77      6.10 o 
   1  15   0      551.99      485.28      9.63 o 
   2  15   0        0.08       -8.24      5.49 o 
   3  15   0      265.78      240.63      4.05 o 
   4  15   0        0.04        7.04      4.75 o 
   5  15   0        6.82        2.00      3.47 o 
   6  15   0        7.18        1.72      8.64 o 
   7  15   0       67.05       61.72      2.08 o 
   8  15   0        9.17        9.96      3.19 o 
   9  15   0       14.59        4.36      6.72 o 
   0  16   0      143.12      129.54      5.65 o 
   1  16   0       22.40       19.48      1.55 o 
   2  16   0      162.50      148.69      4.50 o 
   3  16   0       25.47       25.71      1.54 o 
   4  16   0      245.87      217.45      3.87 o 
   5  16   0        3.94        3.30      5.90 o 
   6  16   0        3.37        7.45      6.01 o 
   7  16   0       25.85       31.93      1.77 o 
   1  17   0      321.27      308.78      5.06 o 
   2  17   0        2.94        6.99      7.98 o 
   3  17   0       23.80       22.97      1.95 o 
   4  17   0       13.45       17.49      2.45 o 
   5  17   0        0.15        1.47      6.22 o 
   6  17   0        6.98        2.97      6.49 o 
   0  18   0      180.43      171.63      4.98 o 
   1  18   0       48.07       45.01      2.95 o 
   2  18   0        9.61       19.50      5.91 o 
   3  18   0       10.56        6.20      5.96 o 
   4  18   0       54.22       46.50      2.02 o 
   0   0   1      304.04      254.02      4.13 o 
   1   0   1     7281.62     6575.53     20.32 o 
   2   0   1       63.63       73.28      2.19 o 
   3   0   1     5271.73     5606.98     18.67 o 
   4   0   1      963.55     1025.89      9.91 o 
   5   0   1       68.89       80.82      2.42 o 
   6   0   1      103.06      113.64      7.28 o 
   7   0   1      159.46      165.84      4.60 o 
   8   0   1      444.77      452.03     13.91 o 
   9   0   1        0.05        1.30      1.61 o 
  10   0   1       44.07       47.07      2.55 o 
  11   0   1      225.88      247.27     12.82 o 
  12   0   1      112.96      107.67      3.69 o 
  13   0   1       67.68       76.27      3.03 o 
  14   0   1        4.46        4.32      9.56 o 
 -14   1   1       17.73       18.35      2.38 o 
 -13   1   1       20.47       22.47      2.22 o 
 -12   1   1       52.77       55.52      2.65 o 
 -11   1   1       44.94       50.55      5.65 o 
 -10   1   1       75.73       83.04      3.15 o 
  -9   1   1       51.30       55.86      2.57 o 
  -8   1   1      203.07      209.97      7.61 o 
  -7   1   1       52.98       57.79      2.34 o 
  -6   1   1      669.68      779.15     10.53 o 
  -5   1   1       34.99       35.83      1.76 o 
  -4   1   1      903.89     1008.89      9.83 o 
  -3   1   1      786.28      854.30      9.94 o 
  -1   1   1      385.67      365.31      6.36 o 
   0   1   1      280.03      234.91      3.26 o 
   1   1   1      386.25      355.20      3.99 o 
   3   1   1      781.61      817.95     12.98 o 
   4   1   1      896.39      989.53      9.72 o 
   5   1   1       36.13       38.19      1.73 o 
   6   1   1      658.56      714.97     10.52 o 
   7   1   1       52.36       57.21      3.15 o 
   8   1   1      201.20      198.33      4.93 o 
   9   1   1       50.48       52.53      2.61 o 
  10   1   1       73.13       68.48      2.95 o 
  11   1   1       44.91       44.26      6.90 o 
  12   1   1       54.23       51.91      2.80 o 
  13   1   1       21.06       20.92      2.26 o 
  14   1   1       17.00       22.93      3.35 o 
 -14   2   1       14.12       14.88      2.38 o 
 -13   2   1       74.13       74.92      2.99 o 
 -12   2   1       88.13       91.40      3.26 o 
 -11   2   1      216.29      224.21      5.53 o 
 -10   2   1       14.67       15.01      2.00 o 
  -9   2   1      165.64      167.63      4.23 o 
  -8   2   1       80.13       79.27      2.99 o 
  -7   2   1      133.00      139.26      3.76 o 
  -6   2   1       74.15       76.53      4.45 o 
  -5   2   1      552.67      649.13      9.03 o 
  -4   2   1      106.81      123.85      7.82 o 
  -3   2   1      241.74      273.46      5.53 o 
  -2   2   1     1252.57     1287.94     23.30 o 
  -1   2   1      850.27      921.75     13.31 o 
   0   2   1      178.45      163.30      3.30 o 
   1   2   1      862.36      899.34      6.65 o 
   2   2   1     1245.85     1242.57     24.07 o 
   3   2   1      242.63      260.17      5.61 o 
   4   2   1      105.21      115.67      3.21 o 
   5   2   1      559.43      650.27      9.32 o 
   6   2   1       75.62       81.66      4.62 o 
   7   2   1      130.43      139.93      4.13 o 
   8   2   1       79.67       79.14      2.96 o 
   9   2   1      170.00      164.76      4.61 o 
  10   2   1       14.12       19.87      2.99 o 
  11   2   1      220.03      217.73      5.92 o 
  12   2   1       88.89       90.48      5.43 o 
  13   2   1       72.74       69.73      4.67 o 
  14   2   1       14.03        9.04      3.37 o 
 -14   3   1       18.27       19.00      5.16 o 
 -13   3   1       14.60       13.89      3.53 o 
 -12   3   1       73.04       80.32      3.09 o 
 -11   3   1      100.81      102.94      3.46 o 
 -10   3   1       10.10       11.11      1.80 o 
  -9   3   1       55.21       58.06      2.65 o 
  -8   3   1      339.63      355.52     17.55 o 
  -7   3   1       71.34       69.65      2.88 o 
  -6   3   1      896.20     1005.05     33.57 o 
  -5   3   1      619.09      690.18     43.68 o 
  -4   3   1      748.59      881.44     13.36 o 
  -3   3   1       85.68      100.16      2.86 o 
  -2   3   1     1342.65     1406.21      9.95 o 
  -1   3   1       82.39       93.92      2.89 o 
   0   3   1       44.10       37.95      1.99 o 
   1   3   1       83.88       95.98      4.78 o 
   2   3   1     1330.09     1342.75     32.65 o 
   3   3   1       85.61       93.15      8.42 o 
   4   3   1      747.34      843.54      9.45 o 
   5   3   1      617.35      673.20      9.83 o 
   6   3   1      898.95      984.63     25.48 o 
   7   3   1       71.13       77.30      2.72 o 
   8   3   1      346.22      345.20     12.39 o 
   9   3   1       55.74       55.15      2.75 o 
  10   3   1       10.45        6.74      1.92 o 
  11   3   1      102.15       98.32      3.57 o 
  12   3   1       71.04       71.59      3.07 o 
  13   3   1       14.12       14.11      3.97 o 
  14   3   1       19.31       21.48      3.59 o 
 -14   4   1       11.35       11.36      2.41 o 
 -13   4   1        9.09       12.91      6.84 o 
 -12   4   1       37.99       40.05      2.50 o 
 -11   4   1       28.81       28.90      3.04 o 
 -10   4   1       33.15       34.17      2.22 o 
  -9   4   1       27.88       30.05      2.00 o 
  -8   4   1       11.67        9.56      1.84 o 
  -7   4   1       64.29       66.60      2.61 o 
  -6   4   1      125.77      140.39      4.07 o 
  -5   4   1     1770.27     2116.83     40.09 o 
  -4   4   1      185.41      214.67      9.29 o 
  -3   4   1      551.31      594.47     14.72 o 
  -2   4   1      134.82      151.42      3.92 o 
  -1   4   1       55.47       58.32      2.88 o 
   0   4   1        0.77        0.16      1.15 o 
   1   4   1       53.29       59.01      2.23 o 
   2   4   1      132.90      143.58      4.45 o 
   3   4   1      547.08      563.44      7.76 o 
   4   4   1      183.25      197.69      4.84 o 
   5   4   1     1756.68     2015.38     16.36 o 
   6   4   1      125.55      131.79      3.80 o 
   7   4   1       62.32       66.30      4.40 o 
   8   4   1       12.15       12.77      1.80 o 
   9   4   1       29.50       29.77      2.19 o 
  10   4   1       33.40       35.24      2.11 o 
  11   4   1       29.60       29.82      2.19 o 
  12   4   1       38.15       39.32      2.82 o 
  13   4   1        8.36       14.75      7.23 o 
  14   4   1       11.36       11.14     11.79 o 
 -14   5   1        5.84      -17.03     11.35 o 
 -13   5   1       16.77       14.88      5.27 o 
 -12   5   1       62.25       62.18      2.80 o 
 -11   5   1       33.05       35.41      3.26 o 
 -10   5   1       39.22       36.13      5.22 o 
  -9   5   1       15.18       18.73      1.90 o 
  -8   5   1       20.74       24.32      1.84 o 
  -7   5   1       79.20       89.92      2.95 o 
  -6   5   1      235.89      273.23      8.85 o 
  -5   5   1      185.10      199.31      4.87 o 
  -4   5   1      857.07      992.64     26.02 o 
  -3   5   1      249.03      282.03      5.26 o 
  -2   5   1     1449.81     1630.36     24.34 o 
  -1   5   1       44.78       46.59      2.03 o 
   0   5   1      146.76      167.03      4.40 o 
   1   5   1       45.80       49.05      1.96 o 
   2   5   1     1437.12     1552.79     45.74 o 
   3   5   1      247.21      265.91      5.38 o 
   4   5   1      849.57      974.68     22.92 o 
   5   5   1      183.15      194.10      9.02 o 
   6   5   1      239.54      273.56     13.85 o 
   7   5   1       78.80       82.03      3.80 o 
   8   5   1       21.67       20.75      2.06 o 
   9   5   1       15.54       20.58      1.96 o 
  10   5   1       40.91       40.56      2.38 o 
  11   5   1       32.49       27.53      2.30 o 
  12   5   1       63.36       54.83      4.94 o 
  13   5   1       17.11        8.48      9.33 o 
  14   5   1        5.53       -5.58     10.06 o 
 -14   6   1       32.03       35.41      5.60 o 
 -13   6   1       11.70       16.81      8.40 o 
 -12   6   1       79.53       83.19      3.11 o 
 -11   6   1        4.71       -6.35     15.81 o 
 -10   6   1        8.22        9.43      1.80 o 
  -9   6   1        0.90        2.92      2.38 o 
  -8   6   1        8.07        9.88      1.64 o 
  -7   6   1        4.18        2.79      1.53 o 
  -6   6   1        0.29        1.79      1.41 o 
  -5   6   1       34.06       42.85      2.06 o 
  -4   6   1      103.78      114.88      5.32 o 
  -3   6   1      700.51      782.59     16.73 o 
  -2   6   1        2.53        1.30      1.08 o 
  -1   6   1      904.28     1052.63     11.19 o 
   0   6   1      100.01      109.07      3.11 o 
   1   6   1      899.62     1040.64     33.46 o 
   2   6   1        2.74        2.72      1.63 o 
   3   6   1      693.24      745.94     24.23 o 
   4   6   1      102.57      107.99      3.33 o 
   5   6   1       34.01       40.65      2.01 o 
   6   6   1        0.31        1.63      1.45 o 
   7   6   1        4.47        5.33      1.68 o 
   8   6   1        8.39        9.49      1.76 o 
   9   6   1        1.08       12.81      5.98 o 
  10   6   1        8.39        8.10      1.88 o 
  11   6   1        4.67        3.44      9.07 o 
  12   6   1       79.21       76.15      3.22 o 
  13   6   1       12.41       24.73      8.74 o 
  14   6   1       32.36       34.61      2.73 o 
 -13   7   1        5.03        0.26      8.08 o 
 -12   7   1        4.52       17.79      7.76 o 
 -11   7   1        3.28        1.55      7.45 o 
 -10   7   1       12.10       14.30      2.55 o 
  -9   7   1       36.65       36.86      2.21 o 
  -8   7   1       80.81       81.26      2.83 o 
  -7   7   1       38.06       34.96      2.44 o 
  -6   7   1       33.10       30.29      2.61 o 
  -5   7   1       30.79       27.21      2.55 o 
  -4   7   1      174.16      199.80      4.69 o 
  -3   7   1      105.12      111.70      2.99 o 
  -2   7   1      944.02     1078.84     12.33 o 
  -1   7   1      212.56      240.13      5.41 o 
   0   7   1        0.63        1.43      1.07 o 
   1   7   1      210.91      245.68      5.41 o 
   2   7   1      950.14     1047.17     14.56 o 
   3   7   1      106.17      111.65      4.67 o 
   4   7   1      172.13      184.84      9.94 o 
   5   7   1       30.51       25.71      1.98 o 
   6   7   1       33.94       30.51      2.15 o 
   7   7   1       38.38       34.16      2.27 o 
   8   7   1       80.86       70.51      3.11 o 
   9   7   1       37.07       41.03      2.27 o 
  10   7   1       12.56       15.93      3.04 o 
  11   7   1        3.35       10.48      7.14 o 
  12   7   1        4.13        8.84      8.31 o 
  13   7   1        4.99        9.41      8.52 o 
 -13   8   1        4.67        3.19     19.01 o 
 -12   8   1       17.01       20.73      2.15 o 
 -11   8   1       31.36       31.62      2.30 o 
 -10   8   1       22.60       23.77      2.03 o 
  -9   8   1       31.61       33.71      3.21 o 
  -8   8   1       41.55       42.37      3.69 o 
  -7   8   1      428.33      421.18     21.02 o 
  -6   8   1       31.34       35.19      2.13 o 
  -5   8   1      287.40      300.20      6.37 o 
  -4   8   1      122.06      128.82      3.42 o 
  -3   8   1      164.92      201.44      4.49 o 
  -2   8   1        2.50        3.88      1.19 o 
  -1   8   1       33.17       37.15      1.82 o 
   0   8   1       19.95       23.58      1.48 o 
   1   8   1       32.16       32.76      1.77 o 
   2   8   1        2.42        2.61      1.74 o 
   3   8   1      164.89      189.08      7.55 o 
   4   8   1      122.76      122.52      4.83 o 
   5   8   1      286.98      281.94     17.27 o 
   6   8   1       30.94       30.42      2.18 o 
   7   8   1      431.51      408.23     13.74 o 
   8   8   1       41.29       38.48      2.72 o 
   9   8   1       32.54       37.87      2.34 o 
  10   8   1       22.97       23.07      2.18 o 
  11   8   1       30.78       29.73      2.27 o 
  12   8   1       16.93       12.92      8.83 o 
  13   8   1        4.96        1.97      9.45 o 
 -13   9   1        8.49       17.73      8.85 o 
 -12   9   1        3.54       10.95      8.26 o 
 -11   9   1        1.06       -5.62     12.33 o 
 -10   9   1        5.45       10.23      3.42 o 
  -9   9   1       39.30       39.33      2.32 o 
  -8   9   1       39.44       32.04      2.38 o 
  -7   9   1       15.91       18.06      1.84 o 
  -6   9   1      718.96      762.51     17.49 o 
  -5   9   1      344.97      337.47     12.22 o 
  -4   9   1      270.92      281.24      6.52 o 
  -3   9   1      305.67      336.36      6.83 o 
  -2   9   1       36.45       42.49      2.11 o 
  -1   9   1       35.34       39.64      6.79 o 
   0   9   1      148.73      165.31      4.11 o 
   1   9   1       35.29       36.66      2.10 o 
   2   9   1       36.15       38.64      2.09 o 
   3   9   1      305.03      315.30      6.33 o 
   4   9   1      269.55      269.47     10.54 o 
   5   9   1      345.83      328.22     18.47 o 
   6   9   1      717.16      734.09     21.02 o 
   7   9   1       15.71       15.96      2.03 o 
   8   9   1       38.69       38.39      2.93 o 
   9   9   1       38.93       43.02      2.34 o 
  10   9   1        5.65        4.52      2.50 o 
  11   9   1        1.07        7.28      8.14 o 
  12   9   1        3.77       -0.69      9.17 o 
  13   9   1        8.47        7.52      9.76 o 
 -12  10   1       21.84       18.25      8.58 o 
 -11  10   1       10.80       14.77     16.24 o 
 -10  10   1       36.31       38.58      2.38 o 
  -9  10   1       95.89      100.85      4.02 o 
  -8  10   1       23.58       19.69      2.07 o 
  -7  10   1       29.33       25.22      1.98 o 
  -6  10   1      362.85      358.38      7.67 o 
  -5  10   1      577.92      581.29     13.31 o 
  -4  10   1       84.01       77.54      3.64 o 
  -3  10   1       11.83       17.21      3.91 o 
  -2  10   1        3.17        1.27      1.68 o 
  -1  10   1       12.71       14.02      3.21 o 
   0  10   1       31.90       27.84      2.01 o 
   1  10   1       12.66       11.47      1.54 o 
   2  10   1        3.21        5.06      1.48 o 
   3  10   1       11.63       12.00      2.82 o 
   4  10   1       84.26       79.96      3.11 o 
   5  10   1      579.43      548.14     27.81 o 
   6  10   1      363.01      352.35     10.43 o 
   7  10   1       28.95       24.55      2.11 o 
   8  10   1       23.66       23.45      3.48 o 
   9  10   1       95.16       95.46      6.79 o 
  10  10   1       36.05       36.67      2.46 o 
  11  10   1       10.50       16.60      3.23 o 
  12  10   1       22.04       21.49      3.91 o 
 -12  11   1        0.38        4.20     14.02 o 
 -11  11   1       10.38       15.23      8.32 o 
 -10  11   1       13.93       13.93      3.00 o 
  -9  11   1        3.84        8.89      4.78 o 
  -8  11   1       70.25       68.90      3.59 o 
  -7  11   1       43.65       50.38      2.34 o 
  -6  11   1       79.95       82.49      3.53 o 
  -5  11   1        2.20        3.35      2.40 o 
  -4  11   1     1378.43     1395.04     21.46 o 
  -3  11   1       97.03      107.63      5.22 o 
  -2  11   1       14.21       11.77      1.76 o 
  -1  11   1       67.43       65.47      2.78 o 
   0  11   1       20.37       24.20      1.90 o 
   1  11   1       67.51       63.81      2.57 o 
   2  11   1       14.25       16.13      1.68 o 
   3  11   1       97.11      102.04      7.99 o 
   4  11   1     1379.24     1350.76     47.04 o 
   5  11   1        2.20        2.75      1.72 o 
   6  11   1       80.04       75.65      4.24 o 
   7  11   1       43.71       42.64      2.60 o 
   8  11   1       70.59       70.11      2.92 o 
   9  11   1        3.80        4.28      4.40 o 
  10  11   1       13.85       11.96      2.30 o 
  11  11   1       10.35       11.64      9.33 o 
  12  11   1        0.42        5.10      9.63 o 
 -11  12   1        5.97        3.26     13.04 o 
 -10  12   1        4.32        1.61     14.12 o 
  -9  12   1        6.62       -0.74     17.60 o 
  -8  12   1        8.05        5.11     10.92 o 
  -7  12   1      141.52      145.08      4.15 o 
  -6  12   1       47.28       52.07      4.02 o 
  -5  12   1      144.62      155.81      6.46 o 
  -4  12   1       13.54       18.47      1.72 o 
  -3  12   1      272.67      270.97      6.25 o 
  -2  12   1      156.62      150.62      7.23 o 
  -1  12   1       66.46       73.58      2.87 o 
   0  12   1       53.66       52.95      2.50 o 
   1  12   1       66.23       74.19      2.93 o 
   2  12   1      156.41      154.58      5.49 o 
   3  12   1      272.64      272.95      5.75 o 
   4  12   1       13.61       12.45      1.87 o 
   5  12   1      144.72      150.40      4.14 o 
   6  12   1       47.21       48.12      2.44 o 
   7  12   1      141.44      136.21      6.68 o 
   8  12   1        8.05       11.41      7.84 o 
   9  12   1        6.62       11.47      7.44 o 
  10  12   1        4.34       11.06     17.76 o 
  11  12   1        6.00       11.41      8.75 o 
 -10  13   1       34.40       36.13      3.69 o 
  -9  13   1        0.05      -14.19      9.46 o 
  -8  13   1       18.17       19.53      2.15 o 
  -7  13   1       81.56       91.41      3.03 o 
  -6  13   1       30.38       32.85      2.93 o 
  -5  13   1       23.94       26.79      1.92 o 
  -4  13   1       15.86       12.26      2.17 o 
  -3  13   1      135.90      136.50      4.02 o 
  -2  13   1       17.11       19.65      4.18 o 
  -1  13   1       34.33       36.97      2.21 o 
   0  13   1      115.22      124.65      4.02 o 
   1  13   1       34.23       35.72      3.26 o 
   2  13   1       17.20       18.53      1.95 o 
   3  13   1      135.84      128.68      5.81 o 
   4  13   1       16.11       12.02      1.92 o 
   5  13   1       24.07       22.81      2.07 o 
   6  13   1       30.24       26.38      3.37 o 
   7  13   1       81.60       83.48      8.31 o 
   8  13   1       18.25       13.37      2.30 o 
   9  13   1        0.05        0.13      8.52 o 
  10  13   1       34.43       34.66      4.07 o 
  -9  14   1        4.18        9.23      8.67 o 
  -8  14   1        4.30       -2.58      8.52 o 
  -7  14   1        9.29       15.03      2.93 o 
  -6  14   1       12.79       16.70      2.91 o 
  -5  14   1       10.74        8.30      3.31 o 
  -4  14   1        8.95        0.24      7.44 o 
  -3  14   1      237.63      235.90      5.33 o 
  -2  14   1       53.55       50.90      2.43 o 
  -1  14   1      115.66      111.54      3.57 o 
   0  14   1      128.15      123.66      3.94 o 
   1  14   1      115.32      104.64      3.34 o 
   2  14   1       53.79       52.35      2.52 o 
   3  14   1      235.99      225.50     10.05 o 
   4  14   1        8.88       12.31      1.96 o 
   5  14   1       10.51       13.66      7.12 o 
   6  14   1       12.70       12.10      2.10 o 
   7  14   1        9.32       19.23      7.66 o 
   8  14   1        4.29       19.31      7.68 o 
   9  14   1        4.24        9.88      6.14 o 
  -9  15   1        6.88       14.78     11.14 o 
  -8  15   1       35.30       34.35      2.63 o 
  -7  15   1        6.04        9.03      7.82 o 
  -6  15   1       61.39       67.54      2.95 o 
  -5  15   1        4.33        5.19      8.09 o 
  -4  15   1        1.59       -6.81      8.75 o 
  -3  15   1        0.24       -7.73      7.86 o 
  -2  15   1       92.90       84.75      3.15 o 
  -1  15   1        1.64        6.42      2.70 o 
   0  15   1       23.49       21.97      2.03 o 
   1  15   1        1.56        2.97      2.81 o 
   2  15   1       92.90       86.38      6.46 o 
   3  15   1        0.22       -2.55      9.72 o 
   4  15   1        1.50        2.48      7.45 o 
   5  15   1        4.22       13.70      7.30 o 
   6  15   1       60.67       58.97      2.92 o 
   7  15   1        6.12       11.95      3.23 o 
   8  15   1       35.74       37.23      2.78 o 
   9  15   1        6.79       13.87      9.18 o 
  -7  16   1       20.22       42.29      9.20 o 
  -6  16   1        3.38       11.16      8.41 o 
  -5  16   1       33.05       33.98      2.61 o 
  -4  16   1        2.07        0.06     17.17 o 
  -3  16   1       45.74       45.27      2.52 o 
  -2  16   1       39.54       47.00      5.32 o 
  -1  16   1       72.50       82.38      5.76 o 
   0  16   1        6.78        6.67      5.76 o 
   1  16   1       71.79       75.96      3.15 o 
   2  16   1       39.80       39.94      6.14 o 
   3  16   1       45.54       46.14      4.67 o 
   4  16   1        2.02       -0.46      8.58 o 
   5  16   1       33.45       30.09      4.02 o 
   6  16   1        3.41      -16.02     10.68 o 
   7  16   1       20.40       23.20     10.05 o 
  -6  17   1       22.42       20.77     13.15 o 
  -5  17   1       19.97       18.40      2.49 o 
  -4  17   1       20.72       24.86      3.04 o 
  -3  17   1        2.83       25.85      8.20 o 
  -2  17   1       48.76       48.51      3.97 o 
  -1  17   1       35.12       32.42      2.49 o 
   0  17   1       90.80       90.61      3.18 o 
   1  17   1       35.50       32.10      2.66 o 
   2  17   1       48.02       55.44      4.35 o 
   3  17   1        2.91       -1.02     10.59 o 
   4  17   1       21.46       29.97      2.52 o 
   5  17   1       20.01       25.07      3.52 o 
   6  17   1       23.04       26.29      4.29 o 
  -4  18   1        2.75        4.89     18.14 o 
  -3  18   1       21.45       36.43     22.65 o 
  -2  18   1       10.14       14.75      3.42 o 
  -1  18   1       25.28       24.55      2.49 o 
   0  18   1       10.80       22.93     14.29 o 
   1  18   1       25.71       23.82      2.60 o 
   2  18   1       10.45       20.92      7.82 o 
   3  18   1       22.30       21.66      8.15 o 
   4  18   1        2.70        7.09      9.64 o 
   0   0   2      617.30      550.84      8.58 o 
   1   0   2     2317.47     2112.88     11.33 o 
   2   0   2     3406.38     3340.19     15.21 o 
   3   0   2        0.58       -0.73      1.11 o 
   4   0   2      882.09      944.21     14.72 o 
   5   0   2      636.97      613.59      9.41 o 
   6   0   2      552.07      626.34     10.41 o 
   7   0   2      650.98      650.09     13.36 o 
   8   0   2      605.68      639.80     12.29 o 
   9   0   2      145.64      141.91      4.22 o 
  10   0   2       37.37       39.54      2.38 o 
  11   0   2      463.64      463.17      9.87 o 
  12   0   2      165.45      173.63      4.68 o 
  13   0   2       71.47       67.18      3.07 o 
  14   0   2       95.09      104.50      3.92 o 
 -14   1   2       46.14       51.21      2.98 o 
 -13   1   2       29.68       27.06      2.30 o 
 -12   1   2      267.39      276.85      6.53 o 
 -11   1   2       51.20       56.48      4.24 o 
 -10   1   2      671.91      663.49     20.26 o 
  -9   1   2      176.17      175.31      8.47 o 
  -8   1   2      147.30      142.00      7.12 o 
  -7   1   2      518.22      539.97     11.02 o 
  -6   1   2      994.77     1042.23     22.71 o 
  -5   1   2      362.85      334.93     20.43 o 
  -4   1   2     1980.05     2037.71     53.73 o 
  -3   1   2      792.38      802.93     12.98 o 
  -2   1   2     1177.10     1177.90      9.60 o 
  -1   1   2    13864.84    12464.42     38.68 o 
   0   1   2     1110.11     1022.46     19.61 o 
   1   1   2    13977.51    12355.77     38.35 o 
   2   1   2     1224.30     1197.81     21.89 o 
   3   1   2      782.71      788.45      9.24 o 
   4   1   2     1995.80     2018.64     15.48 o 
   5   1   2      369.08      347.17      7.88 o 
   6   1   2      986.52     1017.40     15.92 o 
   7   1   2      519.78      532.51     10.91 o 
   8   1   2      152.03      150.89      4.34 o 
   9   1   2      182.49      169.06      4.99 o 
  10   1   2      655.12      630.91     16.62 o 
  11   1   2       48.80       56.05      2.65 o 
  12   1   2      260.39      267.14     19.23 o 
  13   1   2       28.03       29.06      2.23 o 
  14   1   2       44.34       53.21      2.84 o 
 -14   2   2       32.98       33.28      2.61 o 
 -13   2   2       37.50       39.88      2.88 o 
 -12   2   2       85.07       84.85      3.23 o 
 -11   2   2       41.73       39.57      2.53 o 
 -10   2   2      327.12      339.31      7.18 o 
  -9   2   2      537.24      530.43     19.77 o 
  -8   2   2      102.93      119.38      3.72 o 
  -7   2   2      633.73      662.30     11.41 o 
  -6   2   2      694.04      702.82     11.02 o 
  -5   2   2      475.29      478.78      8.53 o 
  -4   2   2     1130.01     1202.31     11.71 o 
  -3   2   2      981.67      988.74     24.83 o 
  -2   2   2     5853.88     5726.98      7.45 o 
  -1   2   2     6977.45     6705.16     21.28 o 
   0   2   2     1136.49     1114.25      8.87 o 
   1   2   2     7068.64     6557.34     50.68 o 
   2   2   2     5861.70     5586.92     91.43 o 
   3   2   2      984.00      953.54     14.83 o 
   4   2   2     1139.14     1177.77     11.64 o 
   5   2   2      475.38      455.95     11.63 o 
   6   2   2      689.84      674.51     10.78 o 
   7   2   2      628.96      629.00     11.55 o 
   8   2   2      111.48      127.62      3.80 o 
   9   2   2      538.47      536.27     10.64 o 
  10   2   2      315.51      318.51      7.26 o 
  11   2   2       44.84       43.94      4.56 o 
  12   2   2       88.78       86.61      4.45 o 
  13   2   2       40.38       41.44      2.50 o 
  14   2   2       33.24       28.40      2.75 o 
 -14   3   2       57.08       56.46      3.03 o 
 -13   3   2       70.67       70.80      3.15 o 
 -12   3   2       65.21       63.69      4.29 o 
 -11   3   2      112.07      116.10      4.24 o 
 -10   3   2      162.83      160.48      4.38 o 
  -9   3   2      644.30      642.16     16.24 o 
  -8   3   2      531.74      528.90     10.69 o 
  -7   3   2       96.54      102.02      3.34 o 
  -6   3   2      379.67      379.48     14.61 o 
  -5   3   2      521.45      587.20      9.67 o 
  -4   3   2     1081.85     1167.56     11.87 o 
  -3   3   2      306.23      315.08      6.53 o 
  -2   3   2     2660.27     2675.29     35.64 o 
  -1   3   2      211.91      204.58      5.22 o 
   0   3   2      530.35      506.69      6.89 o 
   1   3   2      222.34      213.26      5.34 o 
   2   3   2     2664.30     2586.38     14.87 o 
   3   3   2      317.40      319.43      6.53 o 
   4   3   2     1102.12     1139.10     11.79 o 
   5   3   2      526.23      600.10      9.53 o 
   6   3   2      387.98      376.02      7.22 o 
   7   3   2       95.53       99.71      3.69 o 
   8   3   2      538.31      530.49     10.52 o 
   9   3   2      631.95      602.97     17.38 o 
  10   3   2      159.23      153.10      4.22 o 
  11   3   2      115.27      114.09      6.68 o 
  12   3   2       65.82       57.94      3.07 o 
  13   3   2       69.59       73.06      2.95 o 
  14   3   2       58.01       52.86      3.11 o 
 -14   4   2       13.36        6.08     13.09 o 
 -13   4   2      203.81      201.01      5.22 o 
 -12   4   2       15.49       18.40      3.69 o 
 -11   4   2      222.69      219.26      7.88 o 
 -10   4   2      213.52      221.88     17.71 o 
  -9   4   2      448.25      485.25     10.03 o 
  -8   4   2      681.49      705.33     13.14 o 
  -7   4   2      274.14      270.65      6.49 o 
  -6   4   2      504.29      593.27     10.98 o 
  -5   4   2      693.87      731.09     28.95 o 
  -4   4   2     1054.43     1147.92     12.29 o 
  -3   4   2     1777.41     1911.10     14.48 o 
  -2   4   2      393.58      411.09     13.09 o 
  -1   4   2      338.30      340.44      6.49 o 
   0   4   2      913.22      944.87      9.94 o 
   1   4   2      360.06      345.96      6.49 o 
   2   4   2      395.43      398.26      7.14 o 
   3   4   2     1811.74     1854.83     16.62 o 
   4   4   2     1069.74     1102.12     11.91 o 
   5   4   2      711.92      738.59     10.95 o 
   6   4   2      521.18      549.45     10.83 o 
   7   4   2      264.89      265.61      6.41 o 
   8   4   2      669.49      669.22     13.29 o 
   9   4   2      434.89      415.86      9.76 o 
  10   4   2      212.19      210.13      5.29 o 
  11   4   2      220.71      209.30      5.60 o 
  12   4   2       14.27       14.50      2.19 o 
  13   4   2      201.70      192.05      6.46 o 
  14   4   2       14.74       13.38     11.03 o 
 -14   5   2       58.68       54.56      2.95 o 
 -13   5   2       25.07       29.47      3.04 o 
 -12   5   2       84.88       88.61      5.16 o 
 -11   5   2      160.17      146.20      6.52 o 
 -10   5   2       86.09       94.80      3.38 o 
  -9   5   2       94.35       92.53      3.22 o 
  -8   5   2      593.00      586.54     12.79 o 
  -7   5   2      244.14      249.95      5.72 o 
  -6   5   2      274.54      292.39      6.18 o 
  -5   5   2      449.90      458.47     17.44 o 
  -4   5   2      493.30      487.98      9.14 o 
  -3   5   2     1878.73     2105.96     24.45 o 
  -2   5   2     1102.76     1141.23     28.03 o 
  -1   5   2      476.26      499.28      7.95 o 
   0   5   2     1175.27     1090.71     10.87 o 
   1   5   2      496.36      505.92     15.86 o 
   2   5   2     1121.42     1148.41     23.85 o 
   3   5   2     1906.77     2052.02     41.01 o 
   4   5   2      510.50      505.70      9.14 o 
   5   5   2      450.44      452.69      9.45 o 
   6   5   2      278.42      278.85      6.30 o 
   7   5   2      241.89      243.57      5.68 o 
   8   5   2      579.38      571.89     11.68 o 
   9   5   2       99.97       97.11      4.67 o 
  10   5   2       83.80       88.27      7.55 o 
  11   5   2      157.92      152.35      8.91 o 
  12   5   2       84.95       91.07      3.48 o 
  13   5   2       25.45       30.12      2.82 o 
  14   5   2       60.40       59.33      3.15 o 
 -13   6   2       27.29       30.08      2.88 o 
 -12   6   2       59.38       64.10      2.65 o 
 -11   6   2       72.60       76.02      3.04 o 
 -10   6   2      117.44      119.72      3.65 o 
  -9   6   2       99.02       95.64      3.69 o 
  -8   6   2       98.65      109.05      3.74 o 
  -7   6   2      297.02      292.56      6.76 o 
  -6   6   2      139.27      140.06      5.76 o 
  -5   6   2      542.15      553.71     10.56 o 
  -4   6   2       24.60       27.33      1.65 o 
  -3   6   2     2164.90     2298.06     28.95 o 
  -2   6   2      863.02      955.36     26.29 o 
  -1   6   2     1367.23     1422.77     13.33 o 
   0   6   2     1123.34     1129.19     12.10 o 
   1   6   2     1351.62     1394.18     16.46 o 
   2   6   2      883.24      939.69     11.14 o 
   3   6   2     2192.07     2237.98     17.36 o 
   4   6   2       29.38       29.21      2.77 o 
   5   6   2      551.83      513.50     11.24 o 
   6   6   2      134.79      135.25      5.81 o 
   7   6   2      294.68      289.86      6.48 o 
   8   6   2       99.50       98.42      3.80 o 
   9   6   2       98.99       90.95      3.41 o 
  10   6   2      116.71      116.53      3.73 o 
  11   6   2       68.97       69.91      6.30 o 
  12   6   2       57.49       52.55      4.67 o 
  13   6   2       28.25       34.96      2.61 o 
 -13   7   2       76.68       83.07      3.40 o 
 -12   7   2       16.98       15.79      2.30 o 
 -11   7   2       28.10       31.01      6.95 o 
 -10   7   2      155.30      145.48      6.25 o 
  -9   7   2       62.05       58.24      3.10 o 
  -8   7   2      441.01      438.51      8.64 o 
  -7   7   2      293.95      297.07      6.48 o 
  -6   7   2      243.87      255.63      5.68 o 
  -5   7   2      584.80      605.75     13.74 o 
  -4   7   2      138.92      146.61      3.96 o 
  -3   7   2      435.18      439.01      9.36 o 
  -2   7   2      912.02      934.62     12.06 o 
  -1   7   2     1663.74     1817.84     16.06 o 
   0   7   2      841.22      836.23     11.29 o 
   1   7   2     1639.98     1735.74     30.48 o 
   2   7   2      919.37      950.01     23.47 o 
   3   7   2      438.91      414.55     27.43 o 
   4   7   2      139.53      136.08      5.49 o 
   5   7   2      588.15      585.77     23.79 o 
   6   7   2      245.31      239.13      6.84 o 
   7   7   2      287.39      278.50      6.88 o 
   8   7   2      432.82      428.88      8.56 o 
   9   7   2       58.34       52.46      2.61 o 
  10   7   2      160.26      145.10      4.26 o 
  11   7   2       26.24       27.23      2.38 o 
  12   7   2       17.63       14.11      2.34 o 
  13   7   2       77.68       79.81      3.65 o 
 -13   8   2       73.08       81.96      6.19 o 
 -12   8   2       86.38       91.75      3.31 o 
 -11   8   2      126.98      139.00      4.03 o 
 -10   8   2      168.21      178.54      4.41 o 
  -9   8   2       98.03       99.21      3.49 o 
  -8   8   2      495.17      489.82     10.01 o 
  -7   8   2       48.00       51.41      3.86 o 
  -6   8   2      361.11      404.06      8.15 o 
  -5   8   2      481.75      497.71      9.06 o 
  -4   8   2      126.11      147.12      6.46 o 
  -3   8   2      245.78      233.19      5.29 o 
  -2   8   2       45.42       46.87      2.19 o 
  -1   8   2      424.85      428.76      8.22 o 
   0   8   2      137.42      120.46      3.22 o 
   1   8   2      415.56      405.77      9.04 o 
   2   8   2       40.17       40.96      2.06 o 
   3   8   2      248.24      224.88      7.12 o 
   4   8   2      130.57      133.46      4.24 o 
   5   8   2      479.75      475.38     16.35 o 
   6   8   2      364.23      368.36      9.34 o 
   7   8   2       50.98       50.58      2.65 o 
   8   8   2      488.17      476.74     15.75 o 
   9   8   2       97.63       93.59      3.40 o 
  10   8   2      172.90      164.01      4.64 o 
  11   8   2      127.25      126.10      8.53 o 
  12   8   2       86.33       88.55      3.61 o 
  13   8   2       74.19       77.11      3.61 o 
 -12   9   2       84.95       94.96      3.61 o 
 -11   9   2       82.04       90.96      3.34 o 
 -10   9   2      167.62      163.38      4.64 o 
  -9   9   2       75.39       76.75      2.95 o 
  -8   9   2       12.38       14.64      2.12 o 
  -7   9   2       92.67       95.63      4.67 o 
  -6   9   2      562.37      570.93     10.95 o 
  -5   9   2       12.79       13.97      1.96 o 
  -4   9   2      456.95      465.97      8.85 o 
  -3   9   2       70.66       65.49      2.75 o 
  -2   9   2      318.18      304.77      8.64 o 
  -1   9   2      250.32      271.37      5.84 o 
   0   9   2      737.38      751.91     12.37 o 
   1   9   2      248.61      248.08      6.10 o 
   2   9   2      329.17      332.05     14.02 o 
   3   9   2       70.75       65.73      2.80 o 
   4   9   2      459.01      453.60      9.10 o 
   5   9   2       15.37       18.06      3.48 o 
   6   9   2      555.15      545.86     19.83 o 
   7   9   2       96.13       93.21      3.26 o 
   8   9   2       14.49       15.80      2.03 o 
   9   9   2       76.03       69.42      3.42 o 
  10   9   2      163.04      156.34      4.46 o 
  11   9   2       82.59       93.04      8.47 o 
  12   9   2       84.07       84.18      7.01 o 
 -12  10   2       20.19       13.82     10.32 o 
 -11  10   2       64.59       75.84      6.30 o 
 -10  10   2       25.62       27.02      2.19 o 
  -9  10   2       36.02       31.64      2.33 o 
  -8  10   2      176.03      179.46     10.38 o 
  -7  10   2      377.37      368.96      7.84 o 
  -6  10   2      280.84      273.82      6.72 o 
  -5  10   2      248.17      267.47      9.23 o 
  -4  10   2      694.78      694.11     16.62 o 
  -3  10   2      527.90      494.96      9.56 o 
  -2  10   2      922.84      955.21     14.67 o 
  -1  10   2      717.13      724.06     27.87 o 
   0  10   2      442.60      438.09     11.68 o 
   1  10   2      728.80      751.38     13.21 o 
   2  10   2      929.30      955.40     14.90 o 
   3  10   2      510.22      485.64     14.12 o 
   4  10   2      688.30      664.63     22.54 o 
   5  10   2      240.24      237.93      6.46 o 
   6  10   2      270.75      268.81      7.17 o 
   7  10   2      375.88      349.11      7.83 o 
   8  10   2      183.35      171.68      5.05 o 
   9  10   2       38.85       36.42      2.45 o 
  10  10   2       23.70       25.54      4.73 o 
  11  10   2       65.10       65.46      3.29 o 
  12  10   2       21.18       25.94      3.56 o 
 -11  11   2       41.26       48.35      2.71 o 
 -10  11   2       58.80       58.41      2.95 o 
  -9  11   2      321.50      332.51      7.39 o 
  -8  11   2      230.36      234.39     10.65 o 
  -7  11   2       49.89       57.87      2.53 o 
  -6  11   2       56.55       54.29      3.91 o 
  -5  11   2      103.98      108.83      3.75 o 
  -4  11   2      454.58      462.73      8.49 o 
  -3  11   2      509.01      489.44     11.08 o 
  -2  11   2      265.77      271.77      6.22 o 
  -1  11   2      300.26      296.41      9.62 o 
   0  11   2      244.48      255.01     13.69 o 
   1  11   2      309.57      298.33      6.76 o 
   2  11   2      256.02      272.07      8.85 o 
   3  11   2      495.47      472.32      9.81 o 
   4  11   2      449.93      442.13     26.94 o 
   5  11   2      101.50       98.62      4.83 o 
   6  11   2       56.18       46.71      2.68 o 
   7  11   2       50.94       51.86      3.59 o 
   8  11   2      237.54      230.58      8.91 o 
   9  11   2      320.46      318.81     17.33 o 
  10  11   2       61.58       57.10      2.94 o 
  11  11   2       41.76       44.33      5.11 o 
 -11  12   2       23.15       26.64      4.51 o 
 -10  12   2       46.85       49.92      2.73 o 
  -9  12   2      229.03      236.32      5.54 o 
  -8  12   2       10.43        9.66      2.74 o 
  -7  12   2      100.45      106.52      3.45 o 
  -6  12   2       89.70       95.12      3.22 o 
  -5  12   2       70.52       66.12      2.91 o 
  -4  12   2       27.58       29.97      2.10 o 
  -3  12   2      163.76      165.91      5.16 o 
  -2  12   2      202.48      214.02      5.13 o 
  -1  12   2      150.02      138.97      7.12 o 
   0  12   2        8.92        8.83      1.76 o 
   1  12   2      145.75      143.37      4.03 o 
   2  12   2      195.35      201.77      6.74 o 
   3  12   2      164.64      162.49      5.49 o 
   4  12   2       27.04       24.53      2.28 o 
   5  12   2       71.69       69.99      3.37 o 
   6  12   2       92.00       83.55      3.59 o 
   7  12   2      101.73      109.97      3.57 o 
   8  12   2       10.14        6.57      2.96 o 
   9  12   2      226.75      233.78      5.45 o 
  10  12   2       46.79       47.63      2.95 o 
  11  12   2       24.97       30.46      2.72 o 
 -10  13   2       37.52       42.18      2.69 o 
  -9  13   2        8.86        8.06      2.95 o 
  -8  13   2       60.91       64.70      4.73 o 
  -7  13   2       40.87       44.09      2.66 o 
  -6  13   2      124.79      129.82      7.23 o 
  -5  13   2       63.66       70.75      4.35 o 
  -4  13   2      190.55      190.96      8.85 o 
  -3  13   2      138.53      144.09      4.18 o 
  -2  13   2      514.17      501.57      9.73 o 
  -1  13   2      541.86      505.00     11.57 o 
   0  13   2       18.79       19.23      1.92 o 
   1  13   2      536.13      507.22      9.48 o 
   2  13   2      504.49      475.07     25.86 o 
   3  13   2      140.58      135.22      4.46 o 
   4  13   2      185.30      178.62      9.40 o 
   5  13   2       61.51       63.79      6.46 o 
   6  13   2      125.49      120.61      5.38 o 
   7  13   2       42.15       44.01      4.89 o 
   8  13   2       58.12       60.01      5.32 o 
   9  13   2        9.75       14.85      6.52 o 
  10  13   2       37.95       39.59      4.07 o 
  -9  14   2       94.47      103.14      3.61 o 
  -8  14   2       53.72       48.82      2.92 o 
  -7  14   2       73.02       73.36      3.12 o 
  -6  14   2       31.39       26.46      2.32 o 
  -5  14   2      119.95      116.39      3.71 o 
  -4  14   2      103.24      102.37      5.38 o 
  -3  14   2      109.82      109.64      5.11 o 
  -2  14   2       31.28       27.20      2.12 o 
  -1  14   2      158.63      164.71      8.80 o 
   0  14   2      480.74      475.47      9.19 o 
   1  14   2      156.29      162.70      4.47 o 
   2  14   2       30.48       25.89      2.28 o 
   3  14   2      108.32      108.07      5.60 o 
   4  14   2      100.22       93.97      3.45 o 
   5  14   2      118.47      106.26      3.62 o 
   6  14   2       32.89       26.97      5.87 o 
   7  14   2       72.68       75.61      4.89 o 
   8  14   2       53.51       46.99      3.75 o 
   9  14   2       98.04      109.94      4.02 o 
  -8  15   2      146.00      150.15      9.83 o 
  -7  15   2       57.39       61.62      4.40 o 
  -6  15   2       39.75       39.23      4.40 o 
  -5  15   2       79.72       78.69      3.48 o 
  -4  15   2       66.14       74.66      3.80 o 
  -3  15   2       33.10       35.21      2.23 o 
  -2  15   2       38.59       43.37      4.40 o 
  -1  15   2        4.73        7.63     17.55 o 
   0  15   2      189.47      186.22     15.21 o 
   1  15   2        4.80        4.12      2.91 o 
   2  15   2       38.78       45.19      2.53 o 
   3  15   2       33.47       37.67      2.39 o 
   4  15   2       64.51       72.96      2.95 o 
   5  15   2       77.44       74.33      3.22 o 
   6  15   2       41.36       41.74      3.31 o 
   7  15   2       55.94       64.04      3.14 o 
   8  15   2      148.02      152.50      4.81 o 
  -7  16   2       22.75       24.85      3.55 o 
  -6  16   2       68.19       72.98      3.07 o 
  -5  16   2       47.72       47.18      3.75 o 
  -4  16   2        8.44       15.53      8.07 o 
  -3  16   2       80.43       71.20      3.14 o 
  -2  16   2      106.02      109.62      4.13 o 
  -1  16   2       22.04       25.05      2.21 o 
   0  16   2       78.43       82.25      4.35 o 
   1  16   2       20.29       20.66      2.29 o 
   2  16   2      103.12       99.22      8.04 o 
   3  16   2       80.65       74.06      5.00 o 
   4  16   2        9.24       10.99      4.24 o 
   5  16   2       46.56       54.02      2.81 o 
   6  16   2       69.29       75.85      8.04 o 
   7  16   2       23.27       18.20      2.69 o 
  -5  17   2       83.02       78.48      3.34 o 
  -4  17   2       25.58       27.84      2.49 o 
  -3  17   2       57.21       56.36      2.95 o 
  -2  17   2       71.76       71.80      3.22 o 
  -1  17   2       15.83       14.62      4.35 o 
   0  17   2       71.85       67.03      3.08 o 
   1  17   2       14.84       22.39     19.01 o 
   2  17   2       73.60       71.96      3.18 o 
   3  17   2       57.92       56.88      2.82 o 
   4  17   2       26.79       30.32      2.60 o 
   5  17   2       85.13       79.82      3.49 o 
  -3  18   2       46.11       51.12      2.88 o 
  -2  18   2       56.79       58.37      3.03 o 
  -1  18   2       63.25       68.78      3.26 o 
   0  18   2       10.91       22.14      3.37 o 
   1  18   2       64.27       66.52      3.44 o 
   2  18   2       57.70       61.38      3.22 o 
   3  18   2       44.33       49.81      3.09 o 
   0   0   3      311.69      333.55      8.58 o 
   1   0   3     1026.62     1024.09     22.33 o 
   2   0   3      732.78      719.04     12.82 o 
   3   0   3      371.60      394.13      7.45 o 
   4   0   3      114.24      153.51      3.94 o 
   5   0   3       13.61       15.04      1.61 o 
   6   0   3      385.68      401.25     12.06 o 
   7   0   3        8.73       15.99      3.97 o 
   8   0   3      220.68      213.77      5.45 o 
   9   0   3        9.46        9.42      1.88 o 
  10   0   3       38.21       38.58      2.39 o 
  11   0   3        0.43       -0.37      7.26 o 
  12   0   3       32.89       34.61      2.27 o 
  13   0   3       14.87       18.09      7.12 o 
  14   0   3      113.76      116.77      4.15 o 
 -14   1   3       23.92       28.85      7.77 o 
 -13   1   3       25.54       23.70      2.46 o 
 -12   1   3      112.09      104.14      4.07 o 
 -11   1   3       76.58       82.75      3.15 o 
 -10   1   3       77.58       78.34      3.15 o 
  -9   1   3      123.09      117.33      3.95 o 
  -8   1   3       82.40       89.74      3.30 o 
  -7   1   3       59.40       60.99      2.65 o 
  -6   1   3       40.75       43.18      2.18 o 
  -5   1   3      809.78      831.60     18.58 o 
  -4   1   3     1691.78     1863.66     15.52 o 
  -3   1   3      567.62      606.52      8.76 o 
  -2   1   3       52.98       58.40      4.07 o 
  -1   1   3     1313.72     1326.36     19.88 o 
   0   1   3        1.26        1.21      0.80 o 
   1   1   3     1310.95     1245.90     13.15 o 
   2   1   3       52.74       60.17      2.03 o 
   3   1   3      556.87      582.31     11.90 o 
   4   1   3     1696.03     1825.55     20.91 o 
   5   1   3      820.84      830.90     12.11 o 
   6   1   3       41.37       37.85      2.16 o 
   7   1   3       56.55       53.40      3.80 o 
   8   1   3       83.15       91.58      3.38 o 
   9   1   3      125.05      112.48      4.45 o 
  10   1   3       76.88       78.08      3.15 o 
  11   1   3       79.46       78.31      5.81 o 
  12   1   3      112.84      111.34      3.95 o 
  13   1   3       24.34       29.26      5.22 o 
  14   1   3       23.65       25.62      3.57 o 
 -14   2   3       32.87       31.21      2.76 o 
 -13   2   3        5.97        3.91      3.25 o 
 -12   2   3       54.06       55.86      2.93 o 
 -11   2   3       16.75       15.97      2.03 o 
 -10   2   3       45.02       43.53      2.45 o 
  -9   2   3       73.46       69.47      3.11 o 
  -8   2   3       16.07       12.82      1.95 o 
  -7   2   3      172.64      177.37      5.12 o 
  -6   2   3      233.43      250.91      5.99 o 
  -5   2   3       47.90       53.65      2.26 o 
  -4   2   3      768.51      792.29     22.54 o 
  -3   2   3     1232.21     1342.12     12.87 o 
  -2   2   3      700.35      746.79      9.37 o 
  -1   2   3      132.84      138.60      5.22 o 
   0   2   3        0.89       -2.82      3.69 o 
   1   2   3      132.87      130.63      5.43 o 
   2   2   3      689.80      706.71      9.02 o 
   3   2   3     1228.72     1307.03     12.56 o 
   4   2   3      778.19      769.92     13.42 o 
   5   2   3       47.77       50.79      2.34 o 
   6   2   3      227.35      244.16      5.84 o 
   7   2   3      171.47      177.20      5.87 o 
   8   2   3       17.63       13.13      4.13 o 
   9   2   3       73.37       79.21      2.96 o 
  10   2   3       47.03       48.33      5.27 o 
  11   2   3       16.67       18.62      2.03 o 
  12   2   3       55.08       50.28      2.99 o 
  13   2   3        5.82        5.52      3.75 o 
  14   2   3       31.67       32.08      2.80 o 
 -14   3   3       15.00       11.25     10.00 o 
 -13   3   3       14.82       17.63      2.34 o 
 -12   3   3        2.96       20.95     11.73 o 
 -11   3   3        7.58       10.07      2.93 o 
 -10   3   3       85.45       92.95      4.40 o 
  -9   3   3       56.12       55.09      2.72 o 
  -8   3   3        5.84       10.79      1.76 o 
  -7   3   3       87.97       92.00      3.28 o 
  -6   3   3      185.42      191.09      4.89 o 
  -5   3   3       96.90      113.38      3.80 o 
  -4   3   3      125.20      140.59      3.92 o 
  -3   3   3      847.32      927.59     21.84 o 
  -2   3   3       34.82       36.80      1.84 o 
  -1   3   3      395.11      407.38     12.44 o 
   0   3   3        1.56        3.15      1.41 o 
   1   3   3      387.75      388.90      7.18 o 
   2   3   3       35.44       41.08      1.76 o 
   3   3   3      835.37      877.21     10.87 o 
   4   3   3      124.13      146.67      3.84 o 
   5   3   3       95.18      111.66      3.38 o 
   6   3   3      184.24      186.56      4.95 o 
   7   3   3       88.44       97.23      6.46 o 
   8   3   3        5.64        3.90      2.01 o 
   9   3   3       54.94       53.43      2.65 o 
  10   3   3       86.20       82.23      3.34 o 
  11   3   3        7.33       12.08      3.37 o 
  12   3   3        2.85        8.47      9.83 o 
  13   3   3       14.07       11.96      2.42 o 
  14   3   3       15.15       11.92      2.69 o 
 -14   4   3       42.52       48.74      2.77 o 
 -13   4   3        9.43        7.94      8.84 o 
 -12   4   3        9.02       11.35      8.21 o 
 -11   4   3        9.10       11.77      2.73 o 
 -10   4   3       88.70       88.17      3.19 o 
  -9   4   3       59.93       56.54      2.73 o 
  -8   4   3       50.22       48.50      2.50 o 
  -7   4   3      221.46      255.40      5.76 o 
  -6   4   3       35.22       38.77      2.61 o 
  -5   4   3       74.02       82.36      2.88 o 
  -4   4   3      425.11      525.85      9.86 o 
  -3   4   3      340.27      403.48      8.25 o 
  -2   4   3       27.09       30.56      4.67 o 
  -1   4   3      478.70      524.17      8.53 o 
   0   4   3      863.99      941.14     10.79 o 
   1   4   3      477.66      506.78      8.45 o 
   2   4   3       28.32       30.48      1.72 o 
   3   4   3      342.00      366.18      8.30 o 
   4   4   3      418.79      489.62      9.64 o 
   5   4   3       73.32       82.63      2.76 o 
   6   4   3       33.15       32.54      2.21 o 
   7   4   3      222.47      234.19      5.95 o 
   8   4   3       51.95       50.59      3.31 o 
   9   4   3       60.20       62.14      2.80 o 
  10   4   3       90.33       78.73      3.38 o 
  11   4   3        9.17        9.18      2.07 o 
  12   4   3        8.24        9.01      2.19 o 
  13   4   3        9.44        7.42      8.66 o 
  14   4   3       42.92       52.10      2.97 o 
 -13   5   3        3.58       -2.18     10.32 o 
 -12   5   3        3.61       15.47      8.80 o 
 -11   5   3        9.50       11.50      2.72 o 
 -10   5   3       68.70       61.92      3.03 o 
  -9   5   3      130.50      127.22      3.73 o 
  -8   5   3      117.33      118.12      3.57 o 
  -7   5   3      260.11      275.26      6.13 o 
  -6   5   3       11.97       13.02      1.80 o 
  -5   5   3       42.31       41.52      2.38 o 
  -4   5   3       48.17       70.06      2.41 o 
  -3   5   3      114.59      115.54      3.91 o 
  -2   5   3       78.88       97.88      2.78 o 
  -1   5   3      119.28      143.10      8.15 o 
   0   5   3      391.01      445.15      8.41 o 
   1   5   3      118.49      141.19      3.69 o 
   2   5   3       78.25       90.40      3.97 o 
   3   5   3      112.67      110.84      3.15 o 
   4   5   3       48.01       60.93      8.09 o 
   5   5   3       41.96       43.08      4.83 o 
   6   5   3       12.06       16.16      4.18 o 
   7   5   3      263.98      265.13      8.26 o 
   8   5   3      116.66      110.31      3.76 o 
   9   5   3      133.75      121.45      8.37 o 
  10   5   3       68.26       73.23      2.92 o 
  11   5   3        9.89        9.65      2.34 o 
  12   5   3        3.71        6.15      6.30 o 
  13   5   3        4.02      -12.14     17.22 o 
 -13   6   3       15.03       19.17      2.53 o 
 -12   6   3       13.95        8.11      3.27 o 
 -11   6   3       11.41       13.25      2.11 o 
 -10   6   3        9.20        8.00      1.96 o 
  -9   6   3        9.46        5.76      1.92 o 
  -8   6   3       28.91       30.96      2.39 o 
  -7   6   3       45.58       51.33      2.50 o 
  -6   6   3       41.53       35.62      2.34 o 
  -5   6   3      139.54      145.66      6.52 o 
  -4   6   3      307.44      323.08      7.36 o 
  -3   6   3      125.39      142.60      3.87 o 
  -2   6   3      283.10      305.76      9.62 o 
  -1   6   3      539.35      602.06     14.78 o 
   0   6   3       91.06      108.73      3.34 o 
   1   6   3      539.91      598.51     10.03 o 
   2   6   3      283.08      281.02      6.52 o 
   3   6   3      124.91      132.59      4.02 o 
   4   6   3      302.41      309.78      7.21 o 
   5   6   3      140.36      131.91      4.14 o 
   6   6   3       43.25       36.63      2.33 o 
   7   6   3       45.30       47.11      3.69 o 
   8   6   3       28.81       28.06      6.19 o 
   9   6   3        9.52        9.30      1.92 o 
  10   6   3        9.89        7.98      2.11 o 
  11   6   3       11.45       12.78      2.19 o 
  12   6   3       14.10       12.98      2.38 o 
  13   6   3       15.18       17.53      2.65 o 
 -13   7   3        4.79       12.57      9.22 o 
 -12   7   3       23.72       24.55      2.50 o 
 -11   7   3       25.76       22.64      2.23 o 
 -10   7   3       51.95       51.71      5.16 o 
  -9   7   3       21.47       29.13      3.21 o 
  -8   7   3       34.01       31.42      2.22 o 
  -7   7   3        1.07       -1.58      1.69 o 
  -6   7   3       18.81       16.47      2.34 o 
  -5   7   3      456.15      473.59     17.49 o 
  -4   7   3      168.18      166.87      4.28 o 
  -3   7   3        0.95        1.08      1.42 o 
  -2   7   3       43.05       50.76      2.38 o 
  -1   7   3      372.25      383.11      8.03 o 
   0   7   3      172.00      194.09      4.61 o 
   1   7   3      371.55      376.61      7.33 o 
   2   7   3       43.08       46.12      2.30 o 
   3   7   3        0.84        2.47      1.42 o 
   4   7   3      167.49      163.26      5.11 o 
   5   7   3      452.75      457.13      9.14 o 
   6   7   3       18.75       12.84      2.03 o 
   7   7   3        1.32       -1.11      1.80 o 
   8   7   3       34.33       29.39      2.46 o 
   9   7   3       20.90       25.58      2.06 o 
  10   7   3       52.16       51.72      4.13 o 
  11   7   3       24.85       23.75      6.08 o 
  12   7   3       23.74       24.04      2.54 o 
  13   7   3        5.02       21.64      9.90 o 
 -12   8   3        0.09        4.91      8.42 o 
 -11   8   3        3.08       11.07      7.86 o 
 -10   8   3       25.06       23.88      2.28 o 
  -9   8   3       41.77       41.63      2.41 o 
  -8   8   3        5.21        9.70      4.18 o 
  -7   8   3       21.47       28.38      2.15 o 
  -6   8   3      187.80      172.85      6.79 o 
  -5   8   3      343.14      343.78      7.37 o 
  -4   8   3      112.04      115.05      3.42 o 
  -3   8   3      199.90      185.56      7.77 o 
  -2   8   3       47.09       50.97      2.26 o 
  -1   8   3       23.05       28.08      1.96 o 
   0   8   3      251.15      267.06      6.22 o 
   1   8   3       23.04       31.31      5.70 o 
   2   8   3       46.96       48.37      2.42 o 
   3   8   3      200.64      191.89      9.78 o 
   4   8   3      110.81      107.00      4.78 o 
   5   8   3      342.26      334.37     18.25 o 
   6   8   3      190.02      158.71      4.72 o 
   7   8   3       21.33       25.36      2.19 o 
   8   8   3        5.60        5.19      2.06 o 
   9   8   3       41.51       43.75      4.29 o 
  10   8   3       24.65       25.00      2.15 o 
  11   8   3        3.03       13.31      8.04 o 
  12   8   3        0.14       -1.63      9.67 o 
 -12   9   3       21.67       21.37      2.53 o 
 -11   9   3       81.25       80.77      3.34 o 
 -10   9   3       20.53       24.88      4.56 o 
  -9   9   3       42.68       43.74      2.99 o 
  -8   9   3        6.21        7.16      2.55 o 
  -7   9   3       17.48       19.91      2.00 o 
  -6   9   3      196.62      198.14     16.62 o 
  -5   9   3       43.38       42.86      2.34 o 
  -4   9   3      167.77      178.06      4.42 o 
  -3   9   3      214.53      218.82     12.33 o 
  -2   9   3      120.98      134.81      3.60 o 
  -1   9   3      172.04      164.27      4.26 o 
   0   9   3       21.89       18.40      1.90 o 
   1   9   3      172.43      163.28      4.36 o 
   2   9   3      121.20      123.68      3.88 o 
   3   9   3      215.08      204.18      5.55 o 
   4   9   3      168.24      169.85      4.89 o 
   5   9   3       44.31       39.70      2.46 o 
   6   9   3      197.10      194.03      5.00 o 
   7   9   3       17.34       19.67      2.07 o 
   8   9   3        6.28        4.57      1.99 o 
   9   9   3       43.10       43.25      2.64 o 
  10   9   3       20.45       18.57      3.91 o 
  11   9   3       81.78       83.21      3.48 o 
  12   9   3       21.59       26.44      2.69 o 
 -12  10   3        1.82        2.68      9.72 o 
 -11  10   3       12.38       13.63      3.36 o 
 -10  10   3       17.30       18.51      3.14 o 
  -9  10   3        1.44        0.23      8.75 o 
  -8  10   3       26.60       29.40      2.26 o 
  -7  10   3       35.10       43.58      2.30 o 
  -6  10   3       44.14       46.27      2.38 o 
  -5  10   3      203.61      207.02      5.22 o 
  -4  10   3      562.86      550.19     10.60 o 
  -3  10   3      336.52      337.82     10.05 o 
  -2  10   3      260.43      256.10      9.18 o 
  -1  10   3        9.81       13.13      2.82 o 
   0  10   3      384.82      388.89     15.81 o 
   1  10   3        9.84       12.00      1.88 o 
   2  10   3      259.90      250.97     15.21 o 
   3  10   3      336.35      326.17     15.26 o 
   4  10   3      564.24      570.36     11.14 o 
   5  10   3      204.00      196.13      9.45 o 
   6  10   3       43.71       43.59      2.60 o 
   7  10   3       34.98       33.03      2.45 o 
   8  10   3       26.46       27.46      2.77 o 
   9  10   3        1.47       -2.05      3.12 o 
  10  10   3       16.97       15.69      3.48 o 
  11  10   3       12.45       10.42      3.57 o 
  12  10   3        1.83        1.92      3.58 o 
 -11  11   3        1.69        8.05     10.48 o 
 -10  11   3       11.90       19.83     20.05 o 
  -9  11   3       49.59       54.12      2.61 o 
  -8  11   3       13.50       14.52      2.93 o 
  -7  11   3       69.36       77.28      3.03 o 
  -6  11   3      154.26      157.11      5.98 o 
  -5  11   3       95.79       84.21      3.97 o 
  -4  11   3       15.18       15.18      2.34 o 
  -3  11   3        5.02        3.91      1.77 o 
  -2  11   3       44.76       39.88      2.34 o 
  -1  11   3        2.90        2.72      2.17 o 
   0  11   3       93.90      100.54      4.29 o 
   1  11   3        2.91        2.19      1.73 o 
   2  11   3       44.71       45.03      2.44 o 
   3  11   3        4.99        1.81      3.15 o 
   4  11   3       15.17       20.49      1.96 o 
   5  11   3       96.12       83.87      7.39 o 
   6  11   3      154.02      151.03      5.00 o 
   7  11   3       69.00       69.01      3.11 o 
   8  11   3       13.48       14.97      3.04 o 
   9  11   3       49.40       43.31      3.59 o 
  10  11   3       11.86       15.48      2.42 o 
  11  11   3        1.70        3.32     13.09 o 
 -10  12   3        7.73        5.42     13.09 o 
  -9  12   3        2.61        3.95      7.90 o 
  -8  12   3       76.33       73.66      3.14 o 
  -7  12   3       61.90       59.75      2.75 o 
  -6  12   3       41.92       44.14      2.38 o 
  -5  12   3       18.55       21.35      1.96 o 
  -4  12   3       22.81       22.51      2.00 o 
  -3  12   3      101.68       99.20      6.79 o 
  -2  12   3      129.98      126.36      5.32 o 
  -1  12   3        2.60        7.67      6.21 o 
   0  12   3       73.90       68.05      3.21 o 
   1  12   3        2.59        2.93      2.41 o 
   2  12   3      129.85      128.26      3.72 o 
   3  12   3      101.67       99.15      5.98 o 
   4  12   3       22.77       23.18      2.03 o 
   5  12   3       18.56       16.16      2.10 o 
   6  12   3       41.98       41.17      3.37 o 
   7  12   3       61.96       58.31      5.16 o 
   8  12   3       76.27       75.12      5.16 o 
   9  12   3        2.62        3.80     10.76 o 
  10  12   3        7.69        9.92      3.37 o 
 -10  13   3       25.64       28.39      2.69 o 
  -9  13   3        1.89       12.94      8.14 o 
  -8  13   3       15.06       15.29      8.75 o 
  -7  13   3       61.97       60.34      2.96 o 
  -6  13   3       20.75       18.37      3.15 o 
  -5  13   3        6.01        8.70      6.03 o 
  -4  13   3       15.40        9.76     11.08 o 
  -3  13   3      116.89      112.45      3.56 o 
  -2  13   3       85.78       75.41      3.11 o 
  -1  13   3       10.01        9.07      1.92 o 
   0  13   3        3.67        2.47      8.69 o 
   1  13   3        9.79       12.81      3.97 o 
   2  13   3       85.69       78.31      5.49 o 
   3  13   3      116.40      102.49      3.59 o 
   4  13   3       15.41       16.92      5.76 o 
   5  13   3        6.13        9.12      2.91 o 
   6  13   3       20.73       19.62      2.15 o 
   7  13   3       61.63       58.70      3.02 o 
   8  13   3       15.07       14.16      3.26 o 
   9  13   3        1.92        4.37     16.79 o 
  10  13   3       25.63       25.55      2.83 o 
  -9  14   3        2.85        6.26     10.18 o 
  -8  14   3       46.16       45.39      2.76 o 
  -7  14   3        7.45       11.26      8.55 o 
  -6  14   3       17.01       18.50      2.22 o 
  -5  14   3       35.21       39.55      2.34 o 
  -4  14   3       22.80       21.68      2.15 o 
  -3  14   3       24.67       22.28      2.39 o 
  -2  14   3      118.00      118.41      4.35 o 
  -1  14   3       70.20       69.13      2.84 o 
   0  14   3       16.31       20.20      5.32 o 
   1  14   3       70.36       70.22      2.95 o 
   2  14   3      116.83      111.25      3.96 o 
   3  14   3       24.76       26.87      2.15 o 
   4  14   3       23.04       20.20      2.18 o 
   5  14   3       35.23       40.59      2.45 o 
   6  14   3       16.90       15.73      3.21 o 
   7  14   3        7.45       11.34      3.91 o 
   8  14   3       46.45       40.63      3.06 o 
   9  14   3        2.86        5.20      9.59 o 
  -8  15   3        2.83        7.34     10.21 o 
  -7  15   3       97.07      102.85      3.64 o 
  -6  15   3        8.68       -1.43      9.90 o 
  -5  15   3       32.46       32.80      2.72 o 
  -4  15   3        0.26        9.36      7.64 o 
  -3  15   3        3.10       -2.81     11.57 o 
  -2  15   3        7.69       12.98      7.32 o 
  -1  15   3       52.14       55.03      6.79 o 
   0  15   3       37.64       43.05      2.57 o 
   1  15   3       52.71       57.32      2.80 o 
   2  15   3        7.77       12.79      9.56 o 
   3  15   3        3.26        2.24      8.01 o 
   4  15   3        0.26       -2.18      9.34 o 
   5  15   3       32.25       29.21      2.60 o 
   6  15   3        8.64       12.65      2.72 o 
   7  15   3       97.39       95.29      7.50 o 
   8  15   3        2.81       -6.15     12.49 o 
  -6  16   3       64.66       61.00      3.11 o 
  -5  16   3        6.08        6.73     10.70 o 
  -4  16   3       61.29       66.18      2.99 o 
  -3  16   3       18.82       22.82      2.38 o 
  -2  16   3        3.09        1.71      9.07 o 
  -1  16   3       24.92       26.81      2.30 o 
   0  16   3       19.11       20.85      2.33 o 
   1  16   3       24.75       24.62      3.31 o 
   2  16   3        2.81       -1.91      9.34 o 
   3  16   3       18.87       19.74      2.41 o 
   4  16   3       61.53       64.79      3.59 o 
   5  16   3        6.15       14.22      9.15 o 
   6  16   3       64.37       61.45      3.42 o 
  -4  17   3       31.14       39.75      3.66 o 
  -3  17   3       19.26       24.83      2.52 o 
  -2  17   3        1.83        1.59      9.17 o 
  -1  17   3        6.27        1.59     22.82 o 
   0  17   3       26.83       25.44      2.61 o 
   1  17   3        5.88        1.73      9.13 o 
   2  17   3        1.85       12.66      9.12 o 
   3  17   3       19.27       22.59      5.92 o 
   4  17   3       31.15       33.62      2.77 o 
  -1  18   3        1.03        4.76     10.76 o 
   0  18   3       32.84       37.96      2.86 o 
   1  18   3        1.07       -5.87     10.20 o 
   0   0   4       39.22       30.64      1.63 o 
   2   0   4      592.03      687.93     10.53 o 
   3   0   4     1969.18     1888.03     16.74 o 
   4   0   4        3.92        4.53      2.88 o 
   5   0   4     3015.02     2982.42     56.61 o 
   6   0   4      385.10      355.73      8.33 o 
   7   0   4      397.26      375.22      8.85 o 
   8   0   4      135.13      119.27      4.83 o 
   9   0   4      802.60      743.81     16.21 o 
  10   0   4       10.39        8.53      1.96 o 
  11   0   4       19.10       19.39      2.19 o 
  12   0   4        0.98       17.80      7.93 o 
  13   0   4       32.71       39.30      5.22 o 
 -13   1   4        2.94       -1.41      9.75 o 
 -12   1   4      171.22      166.72      4.65 o 
 -11   1   4       29.99       30.74      2.19 o 
 -10   1   4      158.33      158.59      4.45 o 
  -9   1   4       24.10       21.35      2.17 o 
  -8   1   4      925.10      935.15     21.02 o 
  -7   1   4      224.90      207.86      5.57 o 
  -6   1   4     1263.02     1207.79     16.36 o 
  -5   1   4      141.57      105.86      3.45 o 
  -4   1   4     1065.60     1004.92     26.18 o 
  -3   1   4      579.36      533.78      9.64 o 
  -2   1   4     1845.35     1609.35     15.25 o 
  -1   1   4      303.29      273.53      9.94 o 
   0   1   4       10.90        1.45      2.44 o 
   1   1   4      298.96      259.42      5.87 o 
   2   1   4     1851.92     1608.48     15.17 o 
   3   1   4      586.61      542.56      9.83 o 
   4   1   4     1040.18     1013.92     28.19 o 
   5   1   4      139.85      102.13      3.63 o 
   6   1   4     1249.80     1178.77     16.13 o 
   7   1   4      229.49      210.87      5.72 o 
   8   1   4      940.49      929.89     21.78 o 
   9   1   4       22.84       21.24      2.09 o 
  10   1   4      156.68      156.76      4.64 o 
  11   1   4       30.34       28.28      2.29 o 
  12   1   4      179.81      168.92      8.96 o 
  13   1   4        3.00       -0.04      9.62 o 
 -13   2   4      137.59      129.51      4.49 o 
 -12   2   4        8.12       10.17      7.55 o 
 -11   2   4      238.28      224.30      5.87 o 
 -10   2   4       29.18       25.00      2.22 o 
  -9   2   4      255.67      247.40      9.23 o 
  -8   2   4       20.22       26.37      2.66 o 
  -7   2   4     1226.77     1232.66     18.58 o 
  -6   2   4       10.27       12.42      2.23 o 
  -5   2   4     1085.60     1041.33     21.84 o 
  -4   2   4      312.22      295.27     11.63 o 
  -3   2   4      621.37      550.65     10.06 o 
  -2   2   4      530.49      473.39      8.98 o 
  -1   2   4      481.76      424.42     16.84 o 
   1   2   4      505.99      437.23      8.30 o 
   2   2   4      530.25      471.29     17.00 o 
   3   2   4      594.70      529.02     12.28 o 
   4   2   4      308.85      287.91      6.80 o 
   5   2   4     1090.55     1029.63     20.75 o 
   6   2   4       11.14        9.89      1.90 o 
   7   2   4     1242.45     1218.56     17.63 o 
   8   2   4       19.03       24.27      2.18 o 
   9   2   4      250.56      229.58      7.50 o 
  10   2   4       29.43       24.88      2.19 o 
  11   2   4      229.19      215.59      5.37 o 
  12   2   4        8.49       11.01      5.32 o 
  13   2   4      136.48      126.56      4.34 o 
 -13   3   4       29.25       24.52      2.68 o 
 -12   3   4       98.06       97.73      4.02 o 
 -11   3   4        1.67        0.53      7.79 o 
 -10   3   4      192.22      192.81      9.13 o 
  -9   3   4       70.30       73.63      5.87 o 
  -8   3   4      448.73      461.52     10.10 o 
  -7   3   4      148.98      139.35      4.53 o 
  -6   3   4      970.03      943.24     15.21 o 
  -5   3   4       56.21       49.73      3.42 o 
  -4   3   4      968.24      926.37     13.05 o 
  -3   3   4      255.59      233.94      5.26 o 
  -2   3   4      688.35      693.20     10.83 o 
  -1   3   4      363.28      384.04      8.67 o 
   0   3   4     1354.38     1254.60     13.52 o 
   1   3   4      369.22      399.43      9.07 o 
   2   3   4      729.04      733.85     10.90 o 
   3   3   4      249.61      218.00      5.30 o 
   4   3   4      967.85      887.26     18.04 o 
   5   3   4       55.61       50.62      3.75 o 
   6   3   4      958.45      931.24     15.09 o 
   7   3   4      145.41      133.78      4.26 o 
   8   3   4      447.35      436.01     10.14 o 
   9   3   4       70.33       73.35      2.95 o 
  10   3   4      196.17      182.88     11.41 o 
  11   3   4        1.79       14.76      7.88 o 
  12   3   4       96.67       93.36      5.76 o 
  13   3   4       29.04       27.76      2.57 o 
 -13   4   4        8.75       19.30     10.97 o 
 -12   4   4       15.33       13.71      7.82 o 
 -11   4   4      201.30      195.38      5.63 o 
 -10   4   4       37.70       39.79      6.63 o 
  -9   4   4       89.18       91.86      3.49 o 
  -8   4   4      160.58      144.50      4.49 o 
  -7   4   4      584.72      549.03     18.80 o 
  -6   4   4      192.93      168.36      4.61 o 
  -5   4   4      601.19      568.02     12.01 o 
  -4   4   4       26.13       30.36      2.12 o 
  -3   4   4     2079.50     1952.54     33.63 o 
  -2   4   4       82.71       80.40      2.69 o 
  -1   4   4     1842.58     1746.35     26.73 o 
   0   4   4      666.90      602.37     10.29 o 
   1   4   4     1814.97     1689.27     16.21 o 
   2   4   4       81.83       74.44      2.60 o 
   3   4   4     2068.58     1892.42     30.37 o 
   4   4   4       27.89       30.06      2.13 o 
   5   4   4      602.37      572.49     27.92 o 
   6   4   4      191.13      171.75      6.57 o 
   7   4   4      592.99      570.17     11.67 o 
   8   4   4      161.10      146.14      4.56 o 
   9   4   4       89.51       93.87      3.49 o 
  10   4   4       36.63       36.47      2.41 o 
  11   4   4      204.80      196.60      5.72 o 
  12   4   4       16.04       16.01      2.41 o 
  13   4   4        9.82        9.68      3.57 o 
 -13   5   4       36.31       36.19      5.92 o 
 -12   5   4       54.01       55.83      2.96 o 
 -11   5   4       11.30       12.74      3.12 o 
 -10   5   4      368.01      349.32      7.87 o 
  -9   5   4        3.27        3.12      1.96 o 
  -8   5   4       95.79       91.54      3.38 o 
  -7   5   4      202.07      177.09     11.52 o 
  -6   5   4      326.86      306.08      7.45 o 
  -5   5   4       15.25       12.07      1.68 o 
  -4   5   4     1463.63     1420.44     16.75 o 
  -3   5   4       59.56       62.57      2.52 o 
  -2   5   4      708.02      681.60     11.95 o 
  -1   5   4      189.86      166.54      6.46 o 
   0   5   4     2024.00     1927.90     53.35 o 
   1   5   4      188.82      169.38      4.26 o 
   2   5   4      692.20      689.74     24.83 o 
   3   5   4       62.05       64.19      2.65 o 
   4   5   4     1459.81     1360.96     25.53 o 
   5   5   4       15.51       12.31      2.06 o 
   6   5   4      328.60      326.36     14.61 o 
   7   5   4      203.60      190.57      8.53 o 
   8   5   4       91.86       92.46      3.34 o 
   9   5   4        3.55        5.71      1.96 o 
  10   5   4      369.70      342.06     15.32 o 
  11   5   4       11.99       12.22      3.42 o 
  12   5   4       53.83       50.23      3.07 o 
  13   5   4       36.72       34.36      2.95 o 
 -13   6   4      135.16      128.26      4.39 o 
 -12   6   4       45.52       35.43      2.84 o 
 -11   6   4      225.91      211.59      5.65 o 
 -10   6   4       73.98       67.89      3.07 o 
  -9   6   4      148.25      152.22      4.61 o 
  -8   6   4       18.12       18.40      1.88 o 
  -7   6   4      308.16      298.42      7.61 o 
  -6   6   4      126.44      125.40      3.92 o 
  -5   6   4       66.64       64.50      2.63 o 
  -4   6   4       62.69       48.73      3.10 o 
  -3   6   4      251.74      239.81      6.74 o 
  -2   6   4       45.80       44.30      2.29 o 
  -1   6   4     1082.58     1066.81     16.57 o 
   0   6   4        3.74       15.03      4.40 o 
   1   6   4     1074.86     1032.28     26.73 o 
   2   6   4       47.01       39.55      2.18 o 
   3   6   4      246.29      237.72      7.88 o 
   4   6   4       62.02       49.69      2.50 o 
   5   6   4       72.27       71.85      2.88 o 
   6   6   4      127.26      129.95      4.07 o 
   7   6   4      301.92      276.90      6.87 o 
   8   6   4       17.08       19.96      1.99 o 
   9   6   4      149.50      155.75      9.18 o 
  10   6   4       74.45       64.84      4.94 o 
  11   6   4      226.18      206.09      5.76 o 
  12   6   4       44.74       35.12      5.70 o 
  13   6   4      136.49      129.85      4.41 o 
 -12   7   4      200.02      194.97      6.90 o 
 -11   7   4       15.84       17.24      9.02 o 
 -10   7   4       37.53       40.87      3.42 o 
  -9   7   4       63.35       57.04      2.65 o 
  -8   7   4      150.49      151.08      4.41 o 
  -7   7   4      128.22      119.65      3.72 o 
  -6   7   4      205.11      216.41      7.33 o 
  -5   7   4       86.97       75.90      3.11 o 
  -4   7   4      275.99      275.52      6.10 o 
  -3   7   4      393.46      372.57      8.45 o 
  -2   7   4     1377.51     1333.73     17.09 o 
  -1   7   4       79.62       73.40      2.80 o 
   0   7   4     1516.51     1445.71     61.44 o 
   1   7   4       78.52       68.82      2.73 o 
   2   7   4     1368.70     1302.60     16.69 o 
   3   7   4      392.64      367.08      8.25 o 
   4   7   4      287.48      267.65      6.61 o 
   5   7   4       85.56       77.54      2.95 o 
   6   7   4      210.48      206.75      9.07 o 
   7   7   4      125.74      114.64      4.78 o 
   8   7   4      152.09      149.62      5.00 o 
   9   7   4       63.13       55.64      4.94 o 
  10   7   4       37.92       41.49      2.75 o 
  11   7   4       15.14        7.76      2.50 o 
  12   7   4      197.69      196.13      8.80 o 
 -12   8   4       10.67       12.19     14.45 o 
 -11   8   4       34.99       33.99      2.66 o 
 -10   8   4       50.67       53.17      2.71 o 
  -9   8   4      374.55      345.06     10.54 o 
  -8   8   4       26.40       25.27      2.03 o 
  -7   8   4       55.43       45.40      2.50 o 
  -6   8   4       94.68       83.97      6.30 o 
  -5   8   4      514.98      516.67     14.94 o 
  -4   8   4       50.96       53.44      2.53 o 
  -3   8   4      703.49      642.05     13.33 o 
  -2   8   4       26.97       22.62      2.03 o 
  -1   8   4     1482.63     1422.64     32.76 o 
   0   8   4        0.57        2.58      3.31 o 
   1   8   4     1484.05     1435.81     32.87 o 
   2   8   4       27.53       24.44      2.28 o 
   3   8   4      715.90      663.47     13.63 o 
   4   8   4       52.76       51.52      3.86 o 
   5   8   4      505.42      474.81     20.91 o 
   6   8   4       93.74       83.10      5.05 o 
   7   8   4       48.44       36.05      2.50 o 
   8   8   4       26.79       21.78      2.18 o 
   9   8   4      377.88      345.77      7.75 o 
  10   8   4       50.95       52.24      2.80 o 
  11   8   4       36.61       36.41      2.78 o 
  12   8   4       11.11        8.51      9.74 o 
 -11   9   4       24.55       22.56      3.37 o 
 -10   9   4      156.58      155.71      4.94 o 
  -9   9   4        4.26       -3.18      9.45 o 
  -8   9   4       80.80       75.53      3.15 o 
  -7   9   4       53.09       49.61      2.50 o 
  -6   9   4       24.26       30.28      2.15 o 
  -5   9   4      111.20      113.27      3.53 o 
  -4   9   4      204.53      198.27      5.03 o 
  -3   9   4      116.11      121.32      5.38 o 
  -2   9   4     1555.03     1499.27     19.40 o 
  -1   9   4      150.55      146.70      4.11 o 
   0   9   4      149.56      154.27      4.42 o 
   1   9   4      150.77      142.63      4.06 o 
   2   9   4     1543.67     1448.09     61.01 o 
   3   9   4      117.81      117.84      3.83 o 
   4   9   4      193.08      186.88      4.99 o 
   5   9   4      113.78      113.20      3.80 o 
   6   9   4       27.01       29.56      2.23 o 
   7   9   4       54.22       50.30      2.63 o 
   8   9   4       82.96       75.54      5.92 o 
   9   9   4        4.25        2.24      2.22 o 
  10   9   4      156.28      155.22      5.49 o 
  11   9   4       24.66       24.52      3.48 o 
 -11  10   4      139.10      130.67      4.49 o 
 -10  10   4        4.20      -11.82      9.75 o 
  -9  10   4       97.69       96.12      7.06 o 
  -8  10   4       22.71       22.88      2.22 o 
  -7  10   4       89.53       88.35      3.34 o 
  -6  10   4       23.29       23.86      2.50 o 
  -5  10   4       78.46       78.27      3.15 o 
  -4  10   4       66.69       67.05      2.80 o 
  -3  10   4      323.30      317.83     13.15 o 
  -2  10   4       36.94       29.94      2.30 o 
  -1  10   4      695.83      649.68     14.32 o 
   0  10   4      587.13      519.76     10.72 o 
   1  10   4      710.62      669.20     14.40 o 
   2  10   4       37.68       35.45      2.30 o 
   3  10   4      325.92      324.35      7.48 o 
   4  10   4       65.65       65.06      2.73 o 
   5  10   4       79.13       71.14      3.29 o 
   6  10   4       23.79       20.81      5.65 o 
   7  10   4       93.86       91.24      3.45 o 
   8  10   4       21.98       18.85      2.93 o 
   9  10   4       97.51      101.21      4.07 o 
  10  10   4        4.16       12.21      3.44 o 
  11  10   4      137.39      126.99      5.05 o 
 -10  11   4      136.38      134.60     14.67 o 
  -9  11   4       49.89       46.85      4.02 o 
  -8  11   4      260.44      243.65      6.34 o 
  -7  11   4       17.36       18.55      2.11 o 
  -6  11   4       99.11       94.19      3.19 o 
  -5  11   4       53.30       47.95      2.99 o 
  -4  11   4      169.79      163.45      4.65 o 
  -3  11   4       33.85       32.05      2.19 o 
  -2  11   4      115.83      122.56      4.89 o 
  -1  11   4        1.74        7.69      8.37 o 
   0  11   4     1273.36     1155.12     35.69 o 
   1  11   4        1.57        7.05      2.42 o 
   2  11   4      122.75      123.50      4.07 o 
   3  11   4       33.74       26.86      2.34 o 
   4  11   4      171.59      173.30      6.08 o 
   5  11   4       51.93       44.70      3.86 o 
   6  11   4       97.71       89.81      3.41 o 
   7  11   4       17.80       12.25      2.27 o 
   8  11   4      261.57      244.72      8.91 o 
   9  11   4       49.33       45.96      2.92 o 
  10  11   4      131.10      127.50      4.57 o 
 -10  12   4        4.42        7.08      9.34 o 
  -9  12   4        8.26       10.05      4.02 o 
  -8  12   4       31.43       28.93      3.42 o 
  -7  12   4      203.55      193.01      5.20 o 
  -6  12   4        8.86        7.12      2.82 o 
  -5  12   4      109.22      108.36      4.45 o 
  -4  12   4       15.34       13.54      2.82 o 
  -3  12   4      244.49      247.72      6.79 o 
  -2  12   4       20.83       17.49      1.92 o 
  -1  12   4      302.27      289.71      7.39 o 
   0  12   4       29.44       27.13      2.07 o 
   1  12   4      299.28      277.17      6.60 o 
   2  12   4       21.38       15.75      1.92 o 
   3  12   4      239.01      237.54     14.23 o 
   4  12   4       16.05       15.54      2.07 o 
   5  12   4      108.48      108.84      3.49 o 
   6  12   4        8.71        1.27      2.95 o 
   7  12   4      203.47      192.98      8.58 o 
   8  12   4       31.92       27.39      5.05 o 
   9  12   4        7.68        9.75      9.56 o 
  10  12   4        4.18        5.79      3.59 o 
  -9  13   4       13.34       11.19     20.32 o 
  -8  13   4       51.49       50.52      3.10 o 
  -7  13   4        1.13       -6.81      8.79 o 
  -6  13   4      148.25      156.20      4.38 o 
  -5  13   4       41.11       41.35      2.50 o 
  -4  13   4      187.58      191.51      4.80 o 
  -3  13   4       44.22       41.64      2.45 o 
  -2  13   4      125.56      123.31      4.13 o 
  -1  13   4      113.48      108.46      3.52 o 
   0  13   4      167.99      174.57      7.01 o 
   1  13   4      114.65      112.51      5.87 o 
   2  13   4      127.66      134.02      7.39 o 
   3  13   4       43.42       41.68      2.52 o 
   4  13   4      190.56      189.65      5.10 o 
   5  13   4       42.12       38.68      2.63 o 
   6  13   4      148.68      151.63     11.84 o 
   7  13   4        1.05       10.16      8.76 o 
   8  13   4       48.32       45.77      2.89 o 
   9  13   4       13.77        8.72      4.24 o 
  -8  14   4       30.78       39.69      3.37 o 
  -7  14   4      106.16       99.56      3.65 o 
  -6  14   4        1.14        6.14      8.28 o 
  -5  14   4      114.26      123.34     12.82 o 
  -4  14   4        1.00       -0.55      8.26 o 
  -3  14   4       99.41      101.19      5.32 o 
  -2  14   4       23.39       22.92      2.15 o 
  -1  14   4       96.15       93.99      8.64 o 
   0  14   4        8.09        3.90      3.80 o 
   1  14   4       89.63       84.54      3.64 o 
   2  14   4       22.68       21.38      2.15 o 
   3  14   4       99.79       93.88      3.45 o 
   4  14   4        1.10       -1.61      8.01 o 
   5  14   4      117.49      118.03      3.97 o 
   6  14   4        1.27        6.60     17.76 o 
   7  14   4      107.04       95.14      4.14 o 
   8  14   4       30.97       32.60      2.84 o 
  -7  15   4        0.28        4.31     11.41 o 
  -6  15   4      151.24      140.54      4.64 o 
  -5  15   4       51.33       57.75      2.92 o 
  -4  15   4      111.64      107.00      7.77 o 
  -3  15   4       47.42       52.10      3.21 o 
  -2  15   4       55.68       50.78      2.69 o 
  -1  15   4       61.89       55.80      8.80 o 
   0  15   4       44.14       45.82      2.47 o 
   1  15   4       61.02       58.44      2.80 o 
   2  15   4       59.33       52.86      6.08 o 
   3  15   4       47.68       45.37      2.78 o 
   4  15   4      112.14      106.99      5.98 o 
   5  15   4       50.37       53.04      4.35 o 
   6  15   4      149.08      134.72      7.77 o 
   7  15   4        0.23       -7.50     22.54 o 
  -5  16   4      149.84      150.09      4.57 o 
  -4  16   4       47.54       44.66      2.84 o 
  -3  16   4       43.48       42.15      2.87 o 
  -2  16   4       14.89        9.30      3.54 o 
  -1  16   4       88.36       86.24      4.62 o 
   0  16   4        0.19      -13.23     10.97 o 
   1  16   4       90.06       84.95      3.65 o 
   2  16   4       14.63       13.45      2.50 o 
   3  16   4       43.76       49.86      2.78 o 
   4  16   4       47.13       44.75      2.89 o 
   5  16   4      149.89      143.94      4.79 o 
  -3  17   4        9.03       20.29      9.92 o 
  -2  17   4      120.26      124.06      5.49 o 
  -1  17   4       15.29       17.50      9.62 o 
   0  17   4       26.76       22.57      2.72 o 
   1  17   4       15.18       11.95      3.37 o 
   2  17   4      118.83      129.11      7.39 o 
   3  17   4        9.08       20.08      9.48 o 
   0   0   5      114.13      153.41      5.00 o 
   1   0   5       69.91       74.84      1.96 o 
   2   0   5       72.21       71.41      2.66 o 
   3   0   5       57.90       71.29      2.58 o 
   4   0   5      622.63      655.40     12.98 o 
   5   0   5        7.45       11.51      1.82 o 
   6   0   5      425.34      413.57      9.56 o 
   7   0   5       30.44       28.08      2.99 o 
   8   0   5       12.38       13.43      3.15 o 
   9   0   5       70.21       62.32      2.80 o 
  10   0   5       31.51       30.72      2.93 o 
  11   0   5       27.76       25.13      2.38 o 
  12   0   5       34.37       32.94      2.73 o 
  13   0   5        0.96        4.12      9.89 o 
 -13   1   5       31.07       38.08      2.80 o 
 -12   1   5       39.42       34.74      3.31 o 
 -11   1   5        5.88        0.80      3.69 o 
 -10   1   5       14.73       11.82      2.07 o 
  -9   1   5       27.17       24.47      2.15 o 
  -8   1   5       78.99       68.82      5.27 o 
  -7   1   5      213.90      199.85      5.10 o 
  -6   1   5       98.69       97.77      4.56 o 
  -5   1   5      112.68      102.89      3.46 o 
  -4   1   5      350.01      345.26      7.38 o 
  -3   1   5       34.12       42.99      2.72 o 
  -2   1   5       28.28       24.67      2.17 o 
  -1   1   5      112.00      122.28      3.26 o 
   0   1   5      210.90      188.82      4.33 o 
   1   1   5      114.58      114.13      2.95 o 
   2   1   5       29.42       26.03      1.76 o 
   3   1   5       35.91       42.97      2.11 o 
   4   1   5      354.59      336.37     12.77 o 
   5   1   5      113.27      100.65      3.49 o 
   6   1   5      101.03       93.03      5.16 o 
   7   1   5      211.49      195.87      5.18 o 
   8   1   5       77.09       74.03      3.06 o 
   9   1   5       26.92       22.51      2.18 o 
  10   1   5       15.47       13.25      2.07 o 
  11   1   5        5.41       11.03     12.01 o 
  12   1   5       38.55       31.78      2.69 o 
  13   1   5       30.53       30.86      3.15 o 
 -13   2   5       40.91       43.29      3.03 o 
 -12   2   5        0.05        7.21      8.83 o 
 -11   2   5        4.30        8.73      8.26 o 
 -10   2   5        0.80        1.18      6.63 o 
  -9   2   5       61.81       62.16      2.69 o 
  -8   2   5       50.41       48.12      2.55 o 
  -7   2   5       63.03       59.77      2.69 o 
  -6   2   5      274.56      257.23      6.25 o 
  -5   2   5       12.44       16.93      1.72 o 
  -4   2   5       12.04       13.80      1.67 o 
  -3   2   5      134.11      139.81      3.90 o 
  -2   2   5       74.32       78.83      2.76 o 
  -1   2   5       72.58       66.68      2.43 o 
   0   2   5      349.21      338.80      6.93 o 
   1   2   5       70.41       71.95      2.27 o 
   2   2   5       74.71       73.85      2.73 o 
   3   2   5      134.83      140.36      3.87 o 
   4   2   5       12.71        8.69      1.79 o 
   5   2   5       11.64       13.81      2.72 o 
   6   2   5      274.60      253.29      6.45 o 
   7   2   5       61.26       60.38      2.72 o 
   8   2   5       48.43       45.15      2.44 o 
   9   2   5       61.54       53.96      2.92 o 
  10   2   5        0.64        0.54      2.91 o 
  11   2   5        3.91       -1.28      8.46 o 
  12   2   5        0.10        2.20      8.54 o 
  13   2   5       40.44       45.49      4.73 o 
 -13   3   5       29.03       22.92      4.24 o 
 -12   3   5        1.33       -1.74      9.78 o 
 -11   3   5       24.49       25.40      2.33 o 
 -10   3   5        7.41        1.09      2.94 o 
  -9   3   5       47.97       48.17      2.57 o 
  -8   3   5       30.43       27.72      2.18 o 
  -7   3   5       61.23       51.72      3.10 o 
  -6   3   5       13.17       13.39      1.76 o 
  -5   3   5      246.25      232.64      6.03 o 
  -4   3   5       82.19       79.89      2.95 o 
  -3   3   5      377.55      372.13      8.02 o 
  -2   3   5       81.71       76.94      2.83 o 
  -1   3   5       89.03       88.66      2.61 o 
   0   3   5       17.10       13.90      2.17 o 
   1   3   5       86.22       85.08      4.29 o 
   2   3   5       83.25       81.32      5.70 o 
   3   3   5      381.42      378.20      7.83 o 
   4   3   5       83.86       74.73      4.78 o 
   5   3   5      250.52      242.57     10.92 o 
   6   3   5       12.89       12.97      1.84 o 
   7   3   5       61.71       55.23      6.68 o 
   8   3   5       31.44       26.55      5.00 o 
   9   3   5       46.71       48.93      2.45 o 
  10   3   5        7.26       10.24      3.75 o 
  11   3   5       24.88       26.99      2.46 o 
  12   3   5        1.53       16.17      7.90 o 
  13   3   5       30.12       23.90      4.24 o 
 -12   4   5        3.63       -9.13      9.83 o 
 -11   4   5       36.40       36.35      2.61 o 
 -10   4   5        1.52       13.37     16.68 o 
  -9   4   5        8.44       10.14      1.92 o 
  -8   4   5       33.80       29.44      2.19 o 
  -7   4   5        3.88        3.88      2.93 o 
  -6   4   5       51.70       47.16      2.69 o 
  -5   4   5       89.42       85.04      3.08 o 
  -4   4   5       51.82       57.82      2.72 o 
  -3   4   5      359.35      324.49     12.55 o 
  -2   4   5      162.29      160.59      5.43 o 
  -1   4   5      266.70      252.18      6.07 o 
   0   4   5       99.75      108.87      3.46 o 
   1   4   5      270.28      247.66      6.41 o 
   2   4   5      165.36      169.34      5.65 o 
   3   4   5      360.54      342.06      6.95 o 
   4   4   5       53.04       53.06      2.61 o 
   5   4   5       91.34       80.88      3.34 o 
   6   4   5       53.56       45.12      3.10 o 
   7   4   5        4.15       10.57      3.04 o 
   8   4   5       32.34       31.97      2.27 o 
   9   4   5        8.98        9.76      5.11 o 
  10   4   5        1.32       -1.62      2.85 o 
  11   4   5       35.79       32.21      2.73 o 
  12   4   5        3.29       -2.00      9.96 o 
 -12   5   5        5.21       -2.18     11.90 o 
 -11   5   5       35.65       44.18      2.53 o 
 -10   5   5       48.17       43.82      2.61 o 
  -9   5   5       26.91       19.61      2.18 o 
  -8   5   5      135.41      124.50      4.13 o 
  -7   5   5      135.27      132.30      3.94 o 
  -6   5   5       27.58       28.89      2.19 o 
  -5   5   5      191.16      180.52      4.87 o 
  -4   5   5      162.40      154.19      4.45 o 
  -3   5   5       62.73       63.32      2.60 o 
  -2   5   5       47.92       49.45      3.37 o 
  -1   5   5      186.60      177.53      4.94 o 
   0   5   5        0.32        2.75      1.99 o 
   1   5   5      189.99      176.78      5.05 o 
   2   5   5       48.07       43.54      2.50 o 
   3   5   5       64.49       61.54      2.82 o 
   4   5   5      162.82      153.00      4.30 o 
   5   5   5      189.05      173.63     14.50 o 
   6   5   5       27.51       30.93      2.21 o 
   7   5   5      133.57      124.84      4.05 o 
   8   5   5      133.39      129.21      5.16 o 
   9   5   5       25.88       20.57      3.15 o 
  10   5   5       47.12       45.25      2.69 o 
  11   5   5       34.50       39.72      3.64 o 
  12   5   5        4.89       -6.64     10.43 o 
 -12   6   5        4.92       10.33      9.40 o 
 -11   6   5       22.95       23.95      3.69 o 
 -10   6   5       23.65       24.18      3.69 o 
  -9   6   5       28.65       24.88      2.30 o 
  -8   6   5       40.65       29.86      5.60 o 
  -7   6   5       50.91       44.24      2.99 o 
  -6   6   5       85.81       94.42      3.69 o 
  -5   6   5       27.28       22.54      2.93 o 
  -4   6   5      237.99      216.76      5.45 o 
  -3   6   5      233.24      210.14      5.54 o 
  -2   6   5      155.87      137.08      3.95 o 
  -1   6   5       32.39       37.44      2.66 o 
   0   6   5       36.42       37.80      2.11 o 
   1   6   5       32.01       36.55      2.11 o 
   2   6   5      158.54      141.53      3.99 o 
   3   6   5      234.84      206.15      5.65 o 
   4   6   5      239.48      209.67      5.92 o 
   5   6   5       27.91       24.35      2.07 o 
   6   6   5       83.81       84.41      3.26 o 
   7   6   5       51.30       50.03      2.88 o 
   8   6   5       41.97       29.76      2.41 o 
   9   6   5       27.89       21.49      2.37 o 
  10   6   5       22.76       22.92      2.61 o 
  11   6   5       23.55       21.19      3.91 o 
  12   6   5        4.88       -0.88      9.33 o 
 -11   7   5       13.11        3.80      9.56 o 
 -10   7   5        8.08       12.11      8.26 o 
  -9   7   5       29.10       26.81      2.61 o 
  -8   7   5       40.74       34.25      2.30 o 
  -7   7   5       10.48       13.69      3.26 o 
  -6   7   5      138.20      128.32      5.92 o 
  -5   7   5       64.70       53.39      2.69 o 
  -4   7   5       93.46       87.71      3.22 o 
  -3   7   5       22.90       26.30      2.06 o 
  -2   7   5        6.28        5.99      1.61 o 
  -1   7   5       63.08       60.42      3.69 o 
   0   7   5        6.67        7.17      1.57 o 
   1   7   5       64.20       64.18      3.59 o 
   2   7   5        6.58        4.82      1.68 o 
   3   7   5       22.87       28.25      1.96 o 
   4   7   5       92.87       96.24      2.99 o 
   5   7   5       66.18       63.10      4.62 o 
   6   7   5      138.56      123.11      3.99 o 
   7   7   5       11.06       13.54      1.96 o 
   8   7   5       41.54       33.64      2.41 o 
   9   7   5       29.20       26.19      2.77 o 
  10   7   5        8.23        0.87     11.30 o 
  11   7   5       13.54        8.05      3.75 o 
 -11   8   5       45.56       48.24      3.11 o 
 -10   8   5       12.17        8.37      3.26 o 
  -9   8   5        9.65        8.81      5.76 o 
  -8   8   5       62.32       58.89      2.93 o 
  -7   8   5       19.41       20.61      2.50 o 
  -6   8   5      131.13      118.58      7.28 o 
  -5   8   5      108.37       95.44      3.42 o 
  -4   8   5       61.92       58.57      2.64 o 
  -3   8   5       22.13       22.71      2.03 o 
  -2   8   5       85.29       81.65      3.03 o 
  -1   8   5       96.94       93.62      3.26 o 
   0   8   5      384.30      368.34     13.25 o 
   1   8   5       97.79       86.66      3.91 o 
   2   8   5       84.52       76.01      3.19 o 
   3   8   5       21.67       20.63      2.11 o 
   4   8   5       62.43       56.10      3.31 o 
   5   8   5      107.69       99.63      4.67 o 
   6   8   5      131.44      117.07      3.76 o 
   7   8   5       19.05       22.56      2.10 o 
   8   8   5       61.27       59.58      3.15 o 
   9   8   5        9.40        4.96      7.33 o 
  10   8   5       11.83       16.32      3.80 o 
  11   8   5       45.15       49.65      3.05 o 
 -11   9   5        0.29       26.48     16.46 o 
 -10   9   5        1.21        1.82     14.67 o 
  -9   9   5        7.18       13.88      8.14 o 
  -8   9   5        1.88       13.78      8.09 o 
  -7   9   5        9.74       14.82      2.17 o 
  -6   9   5        9.72        8.02      1.95 o 
  -5   9   5      217.25      194.34      5.27 o 
  -4   9   5       20.09       17.85      2.99 o 
  -3   9   5      119.55      111.11      3.49 o 
  -2   9   5       61.12       60.59      4.02 o 
  -1   9   5       41.33       34.87      2.37 o 
   0   9   5      108.28       99.01      3.57 o 
   1   9   5       40.82       35.20      2.72 o 
   2   9   5       61.31       56.86      2.61 o 
   3   9   5      119.81      103.20      5.16 o 
   4   9   5       20.16       18.33      1.95 o 
   5   9   5      216.85      195.98      5.43 o 
   6   9   5        9.85        8.70      4.73 o 
   7   9   5        9.46        6.03      2.18 o 
   8   9   5        1.99       19.00      7.13 o 
   9   9   5        6.93       10.07      8.15 o 
  10   9   5        1.19        7.52      8.82 o 
  11   9   5        0.28        0.05      9.67 o 
 -10  10   5       44.49       41.97      2.72 o 
  -9  10   5        3.47       -1.41      9.34 o 
  -8  10   5        5.55        9.09      8.10 o 
  -7  10   5        7.68        1.06      5.81 o 
  -6  10   5        6.84        6.87      6.84 o 
  -5  10   5        7.51       10.87      8.58 o 
  -4  10   5       75.33       74.69      2.96 o 
  -3  10   5        3.90       -8.90      7.77 o 
  -2  10   5        2.36        0.65      8.20 o 
  -1  10   5      355.61      341.05      8.64 o 
   0  10   5       83.41       84.92      3.23 o 
   1  10   5      355.30      339.00      8.42 o 
   2  10   5        2.31       10.05      1.77 o 
   3  10   5        3.84       -0.14     10.27 o 
   4  10   5       74.97       77.58      3.23 o 
   5  10   5        7.38        7.34     13.69 o 
   6  10   5        6.78        6.71      4.40 o 
   7  10   5        7.67        7.98     12.55 o 
   8  10   5        5.53       13.26      8.28 o 
   9  10   5        3.56        5.81      9.60 o 
  10  10   5       44.92       37.72      3.12 o 
  -9  11   5       29.99       28.92      2.54 o 
  -8  11   5        5.69       17.50     15.97 o 
  -7  11   5        0.60       -0.58      7.99 o 
  -6  11   5       36.09       34.94      4.24 o 
  -5  11   5        1.90       13.89      6.87 o 
  -4  11   5       13.11       16.22      1.96 o 
  -3  11   5       49.03       45.50      3.42 o 
  -2  11   5       79.84       73.63      2.99 o 
  -1  11   5      246.33      221.07      5.58 o 
   0  11   5        0.61        1.09      7.41 o 
   1  11   5      246.22      215.46      7.12 o 
   2  11   5       79.88       73.25      3.03 o 
   3  11   5       49.06       47.49      2.57 o 
   4  11   5       13.05       18.08      3.31 o 
   5  11   5        1.89        9.61      6.89 o 
   6  11   5       35.97       35.52      2.44 o 
   7  11   5        0.61        6.20      8.48 o 
   8  11   5        5.64        5.78      2.38 o 
   9  11   5       30.20       26.49      2.65 o 
  -9  12   5       28.69       28.11      3.62 o 
  -8  12   5       38.05       42.23      3.59 o 
  -7  12   5       13.85       16.98     12.28 o 
  -6  12   5       50.66       53.93      2.88 o 
  -5  12   5       21.49       20.08      2.19 o 
  -4  12   5       16.92       19.91      2.28 o 
  -3  12   5       16.04       19.36      2.93 o 
  -2  12   5       35.90       38.90      5.65 o 
  -1  12   5       25.71       28.12      2.15 o 
   0  12   5        0.81       -5.30      8.04 o 
   1  12   5       25.55       27.18      2.27 o 
   2  12   5       35.93       36.64      2.34 o 
   3  12   5       16.16       18.14      2.03 o 
   4  12   5       17.00       18.22      2.39 o 
   5  12   5       21.44       24.40      2.19 o 
   6  12   5       50.61       52.47      2.80 o 
   7  12   5       13.86       14.43      2.41 o 
   8  12   5       38.03       33.21      5.60 o 
   9  12   5       28.70       24.18      2.80 o 
  -8  13   5       16.33       13.32      3.66 o 
  -7  13   5       11.25       13.96      2.46 o 
  -6  13   5       13.95       13.61      2.46 o 
  -5  13   5       96.98       98.36      6.03 o 
  -4  13   5        1.42        5.54      8.22 o 
  -3  13   5       19.14       18.07      2.15 o 
  -2  13   5        8.73        0.18      8.31 o 
  -1  13   5        5.77       12.88      7.76 o 
   0  13   5       44.17       36.92      6.90 o 
   1  13   5        5.87        8.44      2.84 o 
   2  13   5        8.76        4.40      2.15 o 
   3  13   5       19.36       21.43      2.19 o 
   4  13   5        1.47       17.73      7.64 o 
   5  13   5       97.17       95.08      4.35 o 
   6  13   5       14.07       16.66      9.94 o 
   7  13   5       11.25       13.06      3.65 o 
   8  13   5       16.28        9.22      3.86 o 
  -7  14   5        2.69        2.53      9.65 o 
  -6  14   5        7.93       29.35     10.97 o 
  -5  14   5       38.70       35.73      2.54 o 
  -4  14   5       63.60       60.30      8.96 o 
  -3  14   5       28.88       23.51      2.46 o 
  -2  14   5        0.28        5.34      7.50 o 
  -1  14   5       15.46       15.54      2.23 o 
   0  14   5        0.05       11.59      7.88 o 
   1  14   5       15.67       28.54     14.94 o 
   2  14   5        0.24        4.88     12.55 o 
   3  14   5       29.15       29.43      2.45 o 
   4  14   5       63.95       58.01      3.22 o 
   5  14   5       38.97       33.55      3.26 o 
   6  14   5        8.10       10.24      9.88 o 
   7  14   5        2.61       -6.47     23.58 o 
  -5  15   5       20.69       20.00      3.59 o 
  -4  15   5       21.79       23.19      2.57 o 
  -3  15   5       17.87       12.35      9.17 o 
  -2  15   5       33.20       28.77      2.84 o 
  -1  15   5        4.42       -0.49      9.67 o 
   0  15   5       13.33       16.37     12.39 o 
   1  15   5        4.36        4.90     18.52 o 
   2  15   5       33.30       40.71      5.70 o 
   3  15   5       18.15       22.78      3.53 o 
   4  15   5       21.78       23.24      2.57 o 
   5  15   5       20.44       17.12      3.75 o 
  -3  16   5       11.72        2.98      3.58 o 
  -2  16   5       37.21       38.29      2.76 o 
  -1  16   5       21.56       21.94      3.15 o 
   0  16   5       85.08       89.48      3.48 o 
   1  16   5       21.20       18.86      2.61 o 
   2  16   5       37.88       36.24      2.88 o 
   3  16   5       11.49       15.43      3.54 o 
   0   0   6      972.89      967.18     20.10 o 
   1   0   6      137.86      116.99      4.45 o 
   2   0   6     1092.55      988.46     16.00 o 
   3   0   6      158.51      146.28     11.19 o 
   4   0   6      772.40      742.41     14.79 o 
   5   0   6       40.88       39.90      2.29 o 
   6   0   6        4.38        0.87      2.49 o 
   7   0   6        2.82       -1.76      7.44 o 
   8   0   6      394.35      378.31     34.28 o 
   9   0   6      254.66      279.95      6.61 o 
  10   0   6      108.58       97.57     11.03 o 
  11   0   6        0.84        6.67      8.63 o 
  12   0   6       57.09       58.00      3.59 o 
 -12   1   6       20.22       22.64      2.65 o 
 -11   1   6       99.37      100.70     10.05 o 
 -10   1   6       61.77       59.38      3.06 o 
  -9   1   6      260.72      270.31     37.48 o 
  -8   1   6      120.30      116.38      3.83 o 
  -7   1   6      249.43      244.44     23.79 o 
  -6   1   6      161.11      157.13      4.45 o 
  -5   1   6      546.36      557.56     11.73 o 
  -4   1   6       81.55       90.41      3.37 o 
  -3   1   6      729.13      709.20     14.10 o 
  -2   1   6      191.39      165.16      4.44 o 
  -1   1   6      340.68      274.73      6.36 o 
   0   1   6       20.03       11.68      1.11 o 
   1   1   6      335.82      260.19      8.09 o 
   2   1   6      188.24      168.66      3.99 o 
   3   1   6      729.22      702.43     13.75 o 
   4   1   6       86.50       90.02      4.07 o 
   5   1   6      525.20      523.08     10.64 o 
   6   1   6      166.89      157.34      4.72 o 
   7   1   6      250.65      230.66     17.98 o 
   8   1   6      118.87      113.55      3.91 o 
   9   1   6      263.52      266.54     31.56 o 
  10   1   6       60.87       65.92      2.87 o 
  11   1   6      100.59       98.91     11.57 o 
  12   1   6       19.18       27.92      2.57 o 
 -12   2   6       80.10       91.89     15.92 o 
 -11   2   6       98.47      103.18      4.02 o 
 -10   2   6      149.48      160.42     17.71 o 
  -9   2   6       59.92       63.60      4.13 o 
  -8   2   6      146.71      139.81      7.55 o 
  -7   2   6      129.54      133.98      4.14 o 
  -6   2   6      754.18      793.47     15.83 o 
  -5   2   6      145.66      136.75      4.06 o 
  -4   2   6      445.53      434.69      9.99 o 
  -3   2   6      208.03      201.73      5.22 o 
  -2   2   6      859.90      815.11     24.77 o 
  -1   2   6      152.50      134.41      3.68 o 
   0   2   6      219.01      183.28      5.32 o 
   1   2   6      148.76      131.57      3.44 o 
   2   2   6      851.46      795.08     13.89 o 
   3   2   6      209.89      203.56      7.88 o 
   4   2   6      431.53      419.98     11.73 o 
   5   2   6      141.32      128.50      5.00 o 
   6   2   6      760.95      789.05     16.16 o 
   7   2   6      126.87      130.65      4.08 o 
   8   2   6      148.02      148.64     18.52 o 
   9   2   6       63.33       58.75      3.86 o 
  10   2   6      150.25      166.99     14.78 o 
  11   2   6       99.36      109.95      5.32 o 
  12   2   6       79.29       88.43     18.42 o 
 -12   3   6       62.52       62.20      3.46 o 
 -11   3   6       78.95       84.99     16.73 o 
 -10   3   6       27.70       29.02      2.50 o 
  -9   3   6      124.66      125.14     11.63 o 
  -8   3   6       55.98       63.58      2.81 o 
  -7   3   6      244.17      232.28     13.74 o 
  -6   3   6       60.02       61.03      2.82 o 
  -5   3   6      635.68      608.13     16.51 o 
  -4   3   6      512.24      482.52     10.16 o 
  -3   3   6      396.93      390.07      8.24 o 
  -2   3   6       73.48       59.94      2.53 o 
  -1   3   6     1351.66     1296.67     41.72 o 
   0   3   6      765.53      748.44     13.75 o 
   1   3   6     1341.88     1278.24     43.19 o 
   2   3   6       70.51       63.87      2.93 o 
   3   3   6      388.48      357.29      8.31 o 
   4   3   6      502.02      462.83     10.25 o 
   5   3   6      635.85      626.41     22.11 o 
   6   3   6       58.35       52.76      2.77 o 
   7   3   6      245.29      233.86     28.68 o 
   8   3   6       57.98       58.80      2.86 o 
   9   3   6      129.30      127.41     16.84 o 
  10   3   6       29.14       39.54      2.44 o 
  11   3   6       81.52       86.44     12.33 o 
  12   3   6       60.88       63.50      5.16 o 
 -11   4   6       25.51       31.45      4.13 o 
 -10   4   6      127.23      123.46     14.99 o 
  -9   4   6       56.41       53.95      4.45 o 
  -8   4   6      216.24      232.23     16.30 o 
  -7   4   6       80.95       86.23      8.31 o 
  -6   4   6      257.53      270.22      8.96 o 
  -5   4   6       93.75       90.58      3.25 o 
  -4   4   6      372.86      347.16      8.21 o 
  -3   4   6        7.46       14.45      5.22 o 
  -2   4   6      326.43      323.87      8.09 o 
  -1   4   6       93.69       80.22      2.81 o 
   0   4   6     1000.35      967.91     18.47 o 
   1   4   6       93.78       84.63      5.00 o 
   2   4   6      305.23      289.65     14.34 o 
   3   4   6        9.19       11.40      1.77 o 
   4   4   6      361.51      312.22      7.83 o 
   5   4   6       89.53       86.78      3.26 o 
   6   4   6      260.78      270.76      9.56 o 
   7   4   6       80.12       84.94      8.15 o 
   8   4   6      219.56      216.71     14.40 o 
   9   4   6       57.95       58.65      3.75 o 
  10   4   6      130.21      117.22     15.81 o 
  11   4   6       25.10       31.41      2.71 o 
 -11   5   6      156.78      150.51     16.95 o 
 -10   5   6       46.91       45.60      3.02 o 
  -9   5   6      102.44      105.68      8.64 o 
  -8   5   6        4.62        1.62      3.80 o 
  -7   5   6      412.07      420.81     29.77 o 
  -6   5   6      122.64      126.28      3.77 o 
  -5   5   6      356.94      358.14      7.92 o 
  -4   5   6       53.88       55.10      3.59 o 
  -3   5   6      409.25      415.20      8.49 o 
  -2   5   6      277.96      258.75      8.80 o 
  -1   5   6      411.00      386.06      8.57 o 
   0   5   6       42.08       32.64      2.11 o 
   1   5   6      410.10      388.76      8.47 o 
   2   5   6      271.74      256.37      6.30 o 
   3   5   6      398.05      396.33     14.18 o 
   4   5   6       57.31       55.77      2.68 o 
   5   5   6      342.54      341.61     21.95 o 
   6   5   6      126.15      128.46      4.51 o 
   7   5   6      412.51      392.59     36.07 o 
   8   5   6        4.49       13.05      7.44 o 
   9   5   6      105.86      110.52     13.58 o 
  10   5   6       47.12       50.70      2.87 o 
  11   5   6      157.07      155.71     14.78 o 
 -11   6   6       39.87       45.28      3.42 o 
 -10   6   6      124.98      128.85     15.81 o 
  -9   6   6       36.30       33.83      2.63 o 
  -8   6   6      190.94      194.32     23.90 o 
  -7   6   6       65.13       65.22      4.02 o 
  -6   6   6      514.45      534.92     11.14 o 
  -5   6   6      232.99      244.05      6.25 o 
  -4   6   6      757.59      782.75     21.73 o 
  -3   6   6      349.34      338.25      7.14 o 
  -2   6   6      499.14      514.33     10.60 o 
  -1   6   6      236.75      232.49      5.45 o 
   0   6   6      413.25      422.59     14.07 o 
   1   6   6      235.47      231.87      5.53 o 
   2   6   6      494.19      500.99     10.92 o 
   3   6   6      341.96      333.62     12.60 o 
   4   6   6      751.76      779.56     15.71 o 
   5   6   6      237.54      252.04      5.92 o 
   6   6   6      507.46      518.98     10.55 o 
   7   6   6       65.43       64.08      3.06 o 
   8   6   6      198.30      202.48     10.76 o 
   9   6   6       34.39       31.88      2.65 o 
  10   6   6      126.47      125.25     16.57 o 
  11   6   6       41.74       42.72      4.07 o 
 -10   7   6       10.51        9.94      2.77 o 
  -9   7   6      241.07      243.64     23.41 o 
  -8   7   6       35.63       34.56      2.61 o 
  -7   7   6       69.45       79.68      9.62 o 
  -6   7   6      175.58      168.65      4.81 o 
  -5   7   6      418.85      428.44     13.53 o 
  -4   7   6      196.77      190.07      4.97 o 
  -3   7   6      311.33      327.75      7.25 o 
  -2   7   6       32.47       28.72      3.15 o 
  -1   7   6      154.40      149.65      5.05 o 
   0   7   6       34.75       28.37      2.03 o 
   1   7   6      154.64      150.62      4.67 o 
   2   7   6       32.28       26.68      2.15 o 
   3   7   6      303.24      318.25      7.07 o 
   4   7   6      194.01      185.66      9.02 o 
   5   7   6      428.97      442.35      9.18 o 
   6   7   6      169.89      160.97      4.76 o 
   7   7   6       73.01       79.07      5.16 o 
   8   7   6       36.96       37.73      4.13 o 
   9   7   6      243.73      239.45      7.33 o 
  10   7   6       10.06       12.21      4.35 o 
  11   7   6       68.12       59.21      5.32 o 
 -10   8   6       57.81       58.73      6.68 o 
  -9   8   6       35.64       40.26      2.93 o 
  -8   8   6      151.77      153.76     10.54 o 
  -7   8   6       74.49       79.86      3.23 o 
  -6   8   6       69.48       87.84      3.22 o 
  -5   8   6       35.49       38.54      2.26 o 
  -4   8   6      143.48      139.05      4.07 o 
  -3   8   6       48.81       45.46      5.32 o 
  -2   8   6      502.25      530.12     26.94 o 
  -1   8   6       91.40       91.82      3.49 o 
   0   8   6      116.07      112.52      3.65 o 
   1   8   6       94.83       91.90      3.34 o 
   2   8   6      497.19      511.38     12.66 o 
   3   8   6       48.25       39.66      2.42 o 
   4   8   6      147.64      143.50      4.17 o 
   5   8   6       33.27       31.18      2.37 o 
   6   8   6       69.13       78.31      3.34 o 
   7   8   6       77.65       81.20      4.29 o 
   8   8   6      149.83      140.63     14.02 o 
   9   8   6       36.58       39.80      3.75 o 
  10   8   6       58.13       53.53      4.94 o 
 -10   9   6       15.80       17.43     12.98 o 
  -9   9   6      131.66      139.12     19.45 o 
  -8   9   6       44.49       45.97      6.30 o 
  -7   9   6      247.33      257.44     17.93 o 
  -6   9   6      105.65      117.30      3.74 o 
  -5   9   6      180.47      206.93      4.95 o 
  -4   9   6       41.98       41.09      2.50 o 
  -3   9   6      437.02      461.17      9.95 o 
  -2   9   6      347.26      345.94      7.56 o 
  -1   9   6      244.19      253.16      5.99 o 
   0   9   6        0.02        5.73      6.75 o 
   1   9   6      237.77      249.45     14.83 o 
   2   9   6      353.03      353.73      7.87 o 
   3   9   6      437.69      478.04      9.72 o 
   4   9   6       43.48       44.00      2.50 o 
   5   9   6      177.75      191.52      7.06 o 
   6   9   6      107.74      108.83      3.88 o 
   7   9   6      246.97      236.29     20.91 o 
   8   9   6       44.18       42.57      5.54 o 
   9   9   6      129.72      145.76     16.57 o 
  10   9   6       16.20       19.48      6.52 o 
  -9  10   6       30.48       34.22      3.69 o 
  -8  10   6      195.61      213.36     24.99 o 
  -7  10   6       21.49       20.72      2.38 o 
  -6  10   6      130.27      144.16      4.57 o 
  -5  10   6       61.07       60.98      2.81 o 
  -4  10   6      175.96      202.84      5.03 o 
  -3  10   6       83.65       85.84      3.11 o 
  -2  10   6      248.23      291.56      6.94 o 
  -1  10   6      137.99      139.03      4.23 o 
   0  10   6      150.00      156.80      5.11 o 
   1  10   6      133.15      133.79      4.11 o 
   2  10   6      259.48      289.85      6.65 o 
   3  10   6       84.04       84.64      3.34 o 
   4  10   6      176.27      192.20      5.16 o 
   5  10   6       61.49       60.57      2.80 o 
   6  10   6      133.63      140.19      4.33 o 
   7  10   6       21.12       19.87      2.49 o 
   8  10   6      194.99      197.90     21.08 o 
   9  10   6       29.85       33.52      2.80 o 
  -8  11   6       21.32       27.87      2.57 o 
  -7  11   6       52.58       53.19      3.15 o 
  -6  11   6       19.64       24.58      4.29 o 
  -5  11   6      174.43      200.06      5.43 o 
  -4  11   6       72.36       76.62      3.07 o 
  -3  11   6      168.26      174.61      5.54 o 
  -2  11   6       11.54       11.68      2.07 o 
  -1  11   6      293.38      319.61     12.44 o 
   0  11   6      138.07      135.33      4.28 o 
   1  11   6      296.78      331.17      7.38 o 
   2  11   6       10.25        6.27      2.94 o 
   3  11   6      174.72      186.05      9.62 o 
   4  11   6       72.60       80.48      3.34 o 
   5  11   6      177.41      194.95      5.37 o 
   6  11   6       19.39       17.61      3.21 o 
   7  11   6       53.87       55.72      3.15 o 
   8  11   6       20.44       23.26      2.64 o 
  -7  12   6       68.99       73.20      3.41 o 
  -6  12   6      166.71      184.40      5.11 o 
  -5  12   6       43.46       45.41      2.61 o 
  -4  12   6       54.75       57.89      3.00 o 
  -3  12   6       77.62       86.04      6.30 o 
  -2  12   6      168.50      174.82      4.67 o 
  -1  12   6       38.68       34.75      3.53 o 
   0  12   6      282.25      298.09      6.95 o 
   1  12   6       40.59       37.38      2.42 o 
   2  12   6      168.80      174.18      4.94 o 
   3  12   6       80.32       82.33      3.38 o 
   4  12   6       57.54       63.66      2.95 o 
   5  12   6       44.55       46.80      4.18 o 
   6  12   6      167.74      187.41      7.71 o 
   7  12   6       67.99       75.54      3.64 o 
  -6  13   6       57.25       57.47      3.26 o 
  -5  13   6       69.95       86.60      3.48 o 
  -4  13   6        8.88       26.73      8.13 o 
  -3  13   6       56.59       63.00      2.98 o 
  -2  13   6        4.42       -1.74      8.64 o 
  -1  13   6      104.03      117.97      6.74 o 
   0  13   6       21.49       20.64      2.30 o 
   1  13   6      107.62      117.08      4.30 o 
   2  13   6        4.50       -1.12     10.27 o 
   3  13   6       59.51       68.49      3.19 o 
   4  13   6        9.74       11.54     21.46 o 
   5  13   6       71.63       87.80      3.60 o 
   6  13   6       58.21       60.32      3.48 o 
  -5  14   6       46.21       49.20      2.98 o 
  -4  14   6      221.88      264.32      7.93 o 
  -3  14   6       26.02       22.95      3.15 o 
  -2  14   6       83.70       95.08      3.72 o 
  -1  14   6       13.63       23.67     15.81 o 
   0  14   6      146.74      161.26      6.08 o 
   1  14   6       13.67       12.07      2.50 o 
   2  14   6       85.92      100.85      3.69 o 
   3  14   6       26.28       27.84      2.69 o 
   4  14   6      223.36      279.64     23.79 o 
   5  14   6       46.51       48.31      7.88 o 
  -3  15   6      147.51      159.02      5.07 o 
  -2  15   6       42.04       46.94      2.92 o 
  -1  15   6      100.52      114.62      3.99 o 
   0  15   6        0.26        9.16      8.83 o 
   1  15   6      102.25      119.80      4.38 o 
   2  15   6       41.18       50.87      7.33 o 
   3  15   6      150.05      172.52     12.55 o 
   0   0   7       14.56       15.32      1.85 o 
   1   0   7       14.98       13.72      4.45 o 
   2   0   7      147.73      160.17      3.69 o 
   3   0   7      106.00      108.95      3.49 o 
   4   0   7        7.36        8.58      1.79 o 
   5   0   7       55.10       53.76      5.38 o 
   6   0   7        1.18       -0.67     17.44 o 
   7   0   7      366.03      354.09      8.72 o 
   8   0   7      148.81      145.89      4.30 o 
   9   0   7        7.14        5.27      2.26 o 
  10   0   7        3.83        0.03      8.29 o 
  11   0   7       30.81       30.70      3.15 o 
 -11   1   7        0.11       -0.49     25.37 o 
 -10   1   7        2.28       19.94      8.19 o 
  -9   1   7        5.77        0.93      8.35 o 
  -8   1   7        0.43        3.95      7.67 o 
  -7   1   7       26.57       27.44      3.26 o 
  -6   1   7      138.54      140.92      4.22 o 
  -5   1   7       78.65       80.63      3.02 o 
  -4   1   7       52.29       58.61      2.47 o 
  -3   1   7        1.27        4.63     14.29 o 
  -2   1   7      103.91       96.47      3.03 o 
  -1   1   7        1.23        1.04      4.80 o 
   0   1   7       17.05       11.60      1.78 o 
   1   1   7        1.23        4.08      4.52 o 
   2   1   7      102.72       93.87      3.86 o 
   3   1   7        1.28       -4.24      2.82 o 
   4   1   7       50.45       52.04      2.63 o 
   5   1   7       78.55       79.23      4.73 o 
   6   1   7      140.28      144.25      4.05 o 
   7   1   7       26.61       26.45      2.27 o 
   8   1   7        0.24        7.73      7.89 o 
   9   1   7        5.76        6.27      7.66 o 
  10   1   7        2.02       -2.17      9.68 o 
  11   1   7        0.11      -14.96     10.50 o 
 -11   2   7       18.62       21.58      7.55 o 
 -10   2   7        4.94       -3.25      9.57 o 
  -9   2   7       35.70       36.10      2.60 o 
  -8   2   7       73.10       66.63      2.86 o 
  -7   2   7        9.27        1.05      7.73 o 
  -6   2   7       94.74       88.06      3.26 o 
  -5   2   7       30.55       27.18      2.10 o 
  -4   2   7        0.25       -0.72      6.68 o 
  -3   2   7      145.01      157.88      4.29 o 
  -2   2   7      145.66      136.70      3.87 o 
  -1   2   7       23.46       23.29      1.72 o 
   0   2   7       12.74       15.15      2.24 o 
   1   2   7       24.80       22.94      2.82 o 
   2   2   7      145.69      141.02      5.05 o 
   3   2   7      149.36      156.91      4.40 o 
   4   2   7        0.25       -5.54      3.69 o 
   5   2   7       31.55       28.79      2.13 o 
   6   2   7       94.85       96.82      6.68 o 
   7   2   7       10.36       10.93      2.61 o 
   8   2   7       73.08       66.92      2.93 o 
   9   2   7       35.70       35.50      2.53 o 
  10   2   7        4.93       10.26      9.52 o 
  11   2   7       18.10       19.07      2.75 o 
 -10   3   7       27.32       36.17      2.57 o 
  -9   3   7       23.08       26.60      2.99 o 
  -8   3   7       79.90       76.67      5.11 o 
  -7   3   7        6.24        1.53      3.91 o 
  -6   3   7        8.81       13.01      2.70 o 
  -5   3   7       17.88       19.61      1.84 o 
  -4   3   7       16.91       17.69      3.59 o 
  -3   3   7        0.77        1.61      6.90 o 
  -2   3   7      138.45      131.65      3.73 o 
  -1   3   7        8.59        8.20      2.29 o 
   0   3   7      238.71      226.46      5.49 o 
   1   3   7        8.55       14.41      5.05 o 
   2   3   7      141.75      145.39      3.78 o 
   3   3   7        0.76       -6.32      6.60 o 
   4   3   7       16.48       16.10      1.84 o 
   5   3   7       17.93       15.35      1.95 o 
   6   3   7        9.52       10.25      1.92 o 
   7   3   7        6.21        7.18     13.69 o 
   8   3   7       77.67       75.10      3.26 o 
   9   3   7       23.07       26.02      2.41 o 
  10   3   7       26.41       28.54      2.75 o 
 -10   4   7       17.17       19.63      4.67 o 
  -9   4   7        4.69       -0.45      9.04 o 
  -8   4   7       18.64       17.64      3.80 o 
  -7   4   7       16.46       17.82      4.24 o 
  -6   4   7        6.04        4.35      3.04 o 
  -5   4   7        3.73        4.05      2.69 o 
  -4   4   7        7.80       11.82      1.79 o 
  -3   4   7       70.24       77.95      2.83 o 
  -2   4   7      119.75      113.85     10.16 o 
  -1   4   7       46.50       41.48      2.09 o 
   0   4   7        4.01       10.98      4.80 o 
   1   4   7       47.16       45.44      2.28 o 
   2   4   7      119.71      121.15      4.89 o 
   3   4   7       72.37       79.37      2.92 o 
   4   4   7        7.80        6.73      2.61 o 
   5   4   7        3.19        0.57      2.72 o 
   6   4   7        6.07       -0.60      7.06 o 
   7   4   7       15.32       18.59      2.28 o 
   8   4   7       18.63       19.62      3.37 o 
   9   4   7        4.14       15.29      8.04 o 
  10   4   7       17.17       20.53      3.59 o 
 -10   5   7        2.05       -9.98     21.89 o 
  -9   5   7       43.75       53.67      3.06 o 
  -8   5   7       22.17       22.71      2.66 o 
  -7   5   7       69.55       68.33      3.75 o 
  -6   5   7       66.63       66.25      2.87 o 
  -5   5   7       79.93       79.93      3.09 o 
  -4   5   7      123.59      120.68      3.80 o 
  -3   5   7       13.54       13.43      1.84 o 
  -2   5   7        1.13       -9.01     10.59 o 
  -1   5   7       50.09       46.19      2.19 o 
   0   5   7       47.41       54.10      2.03 o 
   1   5   7       50.14       47.23      4.29 o 
   2   5   7        1.19       12.17      6.06 o 
   3   5   7       13.58       16.08      2.61 o 
   4   5   7      126.62      122.82      3.79 o 
   5   5   7       79.89       76.82      2.99 o 
   6   5   7       68.16       67.11      3.11 o 
   7   5   7       69.63       71.34      3.53 o 
   8   5   7       22.98       23.78      3.26 o 
   9   5   7       43.80       60.54      3.53 o 
  10   5   7        2.07        7.97      9.15 o 
 -10   6   7        1.74        1.06     29.82 o 
  -9   6   7       24.61       25.49      6.68 o 
  -8   6   7       71.91       80.49      3.36 o 
  -7   6   7       22.65       27.02      4.83 o 
  -6   6   7       29.88       26.34      2.18 o 
  -5   6   7       42.81       49.05      3.04 o 
  -4   6   7       60.70       61.30      2.81 o 
  -3   6   7       24.06       24.76      2.26 o 
  -2   6   7       35.83       32.55      2.55 o 
  -1   6   7       48.44       50.99      3.75 o 
   0   6   7        2.60        2.18      3.97 o 
   1   6   7       49.26       53.03      2.45 o 
   2   6   7       35.83       39.88      2.26 o 
   3   6   7       23.37       27.83      2.18 o 
   4   6   7       60.65       61.08      2.95 o 
   5   6   7       44.26       48.88      2.72 o 
   6   6   7       29.82       28.73      2.22 o 
   7   6   7       22.03       23.30      2.26 o 
   8   6   7       71.98       78.21      3.80 o 
   9   6   7       23.61       24.33      2.58 o 
  10   6   7        1.72        6.87      9.71 o 
  -9   7   7        9.21        6.68      4.29 o 
  -8   7   7       16.58       13.61      2.41 o 
  -7   7   7       71.23       81.23      3.15 o 
  -6   7   7      117.08      120.41      3.94 o 
  -5   7   7       20.01       18.01      2.07 o 
  -4   7   7      113.12      118.43      3.61 o 
  -3   7   7       18.49       22.47      1.95 o 
  -2   7   7       43.69       46.61      2.39 o 
  -1   7   7        6.23        8.74      6.46 o 
   0   7   7       45.09       53.06      2.50 o 
   1   7   7        6.23        5.11      6.99 o 
   2   7   7       44.36       39.17      2.50 o 
   3   7   7       18.43       21.49      2.07 o 
   4   7   7      114.26      121.54      3.93 o 
   5   7   7       20.06       17.33      2.11 o 
   6   7   7      115.34      121.35      4.56 o 
   7   7   7       71.18       74.39      3.39 o 
   8   7   7       16.31       36.15     13.36 o 
   9   7   7        9.19       12.26      7.88 o 
  -9   8   7       14.56       18.62      4.18 o 
  -8   8   7       13.88       15.02      4.62 o 
  -7   8   7       11.96       19.71      3.37 o 
  -6   8   7        5.96        9.98      9.62 o 
  -5   8   7       17.84       17.29      2.13 o 
  -4   8   7       48.06       44.22      2.55 o 
  -3   8   7       40.92       41.08      2.30 o 
  -2   8   7       61.88       65.64      2.71 o 
  -1   8   7       10.54       11.46      2.63 o 
   0   8   7       52.44       46.37      2.65 o 
   1   8   7       10.70       13.92      1.92 o 
   2   8   7       61.81       61.29      2.83 o 
   3   8   7       41.08       39.50      2.99 o 
   4   8   7       48.14       49.89      4.24 o 
   5   8   7       17.89       16.86      2.19 o 
   6   8   7        5.97       -3.49      8.96 o 
   7   8   7       12.22       19.59      5.00 o 
   8   8   7       13.86       14.02      2.49 o 
   9   8   7       14.98       19.91      3.65 o 
  -8   9   7       26.19       29.07      4.40 o 
  -7   9   7        7.31       -2.70      9.44 o 
  -6   9   7       13.56       14.01      2.38 o 
  -5   9   7        2.61       10.57      7.69 o 
  -4   9   7       39.71       38.40      2.50 o 
  -3   9   7        7.70       11.58      2.84 o 
  -2   9   7       16.99       18.70      8.04 o 
  -1   9   7       72.38       76.17      3.06 o 
   0   9   7      231.53      245.13      5.92 o 
   1   9   7       72.26       78.80      3.03 o 
   2   9   7       16.93       15.46      2.07 o 
   3   9   7        7.69        5.02      7.49 o 
   4   9   7       39.14       36.76      2.45 o 
   5   9   7        2.61       22.90      7.46 o 
   6   9   7       13.68       15.15      3.25 o 
   7   9   7        7.30       12.85      8.66 o 
   8   9   7       26.03       24.91      2.72 o 
  -7  10   7       28.56       30.25      3.04 o 
  -6  10   7       10.07       18.59      8.56 o 
  -5  10   7       49.26       50.23      2.91 o 
  -4  10   7       29.66       29.09      3.75 o 
  -3  10   7        5.36       15.35      7.75 o 
  -2  10   7       38.99       36.87      2.53 o 
  -1  10   7       61.61       67.36      2.76 o 
   0  10   7       54.39       54.17      2.76 o 
   1  10   7       61.27       64.77      2.75 o 
   2  10   7       39.07       40.57      2.46 o 
   3  10   7        5.38        9.85      3.86 o 
   4  10   7       29.61       28.74      2.27 o 
   5  10   7       49.12       51.92      3.59 o 
   6  10   7       10.09       12.24      9.89 o 
   7  10   7       28.70       36.04      2.76 o 
  -6  11   7       21.91       26.69      2.53 o 
  -5  11   7       28.10       27.95      2.53 o 
  -4  11   7       23.25       26.40      2.41 o 
  -3  11   7        0.51       13.12     10.00 o 
  -2  11   7        2.91        4.73      8.78 o 
  -1  11   7       60.23       62.47      3.69 o 
   0  11   7      138.05      154.95      4.40 o 
   1  11   7       60.27       59.06      2.91 o 
   2  11   7        2.94        2.63      7.69 o 
   3  11   7        0.51       10.17      8.21 o 
   4  11   7       23.20       23.46      2.50 o 
   5  11   7       28.05       22.99      2.69 o 
   6  11   7       21.91       26.03      2.63 o 
  -5  12   7       38.80       39.44      4.40 o 
  -4  12   7       10.22        3.97      9.97 o 
  -3  12   7       33.76       32.47      3.86 o 
  -2  12   7        0.99        4.29      8.37 o 
  -1  12   7       10.00       15.18      8.44 o 
   0  12   7       29.09       34.02      2.50 o 
   1  12   7        9.94       -2.90      9.75 o 
   2  12   7        0.98        2.09     13.04 o 
   3  12   7       33.95       33.96      5.16 o 
   4  12   7       10.21       27.55      9.51 o 
   5  12   7       38.88       38.31      2.98 o 
  -4  13   7        5.92        2.27      9.70 o 
  -3  13   7        2.70        5.64     10.16 o 
  -2  13   7       37.51       38.00      2.65 o 
  -1  13   7        8.18       13.02      9.02 o 
   0  13   7       19.72       22.96      4.13 o 
   1  13   7        8.21        8.20      3.38 o 
   2  13   7       37.87       40.99      7.33 o 
   3  13   7        2.70        6.38      9.94 o 
   4  13   7        5.95        4.58      9.71 o 
  -1  14   7       23.54       29.23      3.59 o 
   0  14   7        8.92       -1.18     10.24 o 
   1  14   7       23.74       24.77      3.80 o 
   0   0   8      482.45      430.89     12.71 o 
   1   0   8      138.72      149.44      3.57 o 
   2   0   8      300.51      258.09      6.84 o 
   3   0   8      459.49      458.85     10.33 o 
   4   0   8      717.51      741.80     15.70 o 
   5   0   8        2.03       -7.60      7.85 o 
   6   0   8       11.29       12.76      2.91 o 
   7   0   8        0.05        5.59      7.90 o 
   8   0   8       91.26      102.15      5.49 o 
   9   0   8       15.28       19.94      2.57 o 
  -9   1   8       88.73      102.11      9.07 o 
  -8   1   8       65.40       66.29      3.59 o 
  -7   1   8      110.21      114.68      3.88 o 
  -6   1   8       29.14       32.56      2.30 o 
  -5   1   8       50.91       54.22      2.53 o 
  -4   1   8       96.88      101.46      3.52 o 
  -3   1   8      532.09      505.54     10.27 o 
  -2   1   8      107.74      106.76      3.49 o 
  -1   1   8      755.57      712.90     15.92 o 
   0   1   8      111.16      110.30      3.07 o 
   1   1   8      752.72      718.39     13.25 o 
   2   1   8      108.35      106.61      3.21 o 
   3   1   8      535.53      484.39     13.47 o 
   4   1   8      101.34      101.76      3.70 o 
   5   1   8       55.37       54.38      2.89 o 
   6   1   8       31.64       33.76      2.44 o 
   7   1   8      105.74      108.55      3.97 o 
   8   1   8       66.68       63.19      3.18 o 
   9   1   8       89.42       94.65      3.96 o 
  -9   2   8       36.51       47.59      2.92 o 
  -8   2   8       45.21       49.06      2.80 o 
  -7   2   8       71.22       69.91      6.41 o 
  -6   2   8      124.86      123.35     13.25 o 
  -5   2   8       69.43       75.19      2.87 o 
  -4   2   8       90.85       88.26      3.22 o 
  -3   2   8        5.15        6.41      6.54 o 
  -2   2   8      519.91      493.86     14.67 o 
  -1   2   8      195.41      197.96      5.06 o 
   0   2   8      618.99      572.95     11.03 o 
   1   2   8      195.28      192.06      4.64 o 
   2   2   8      518.43      461.40     11.63 o 
   3   2   8        3.93       14.28      5.60 o 
   4   2   8       95.82       92.43      3.38 o 
   5   2   8       71.41       71.77      2.94 o 
   6   2   8      121.68      127.04      3.93 o 
   7   2   8       70.41       69.64      3.15 o 
   8   2   8       42.25       44.79      2.72 o 
   9   2   8       36.36       42.53      3.64 o 
  -9   3   8      112.56      125.44     11.30 o 
  -8   3   8       16.16       15.85      2.53 o 
  -7   3   8      119.63      133.48      6.90 o 
  -6   3   8       95.32      101.83      3.49 o 
  -5   3   8      226.71      221.97      5.53 o 
  -4   3   8       33.80       38.98      2.26 o 
  -3   3   8       73.33       72.09      5.65 o 
  -2   3   8      183.94      189.56      9.89 o 
  -1   3   8      445.54      396.65     12.22 o 
   0   3   8      240.70      235.51      8.91 o 
   1   3   8      437.13      416.80      8.31 o 
   2   3   8      182.34      185.33      4.36 o 
   3   3   8       74.73       72.19      2.56 o 
   4   3   8       31.64       36.58      3.64 o 
   5   3   8      227.57      238.32      6.52 o 
   6   3   8       94.79       96.66      3.64 o 
   7   3   8      120.86      137.98      4.34 o 
   8   3   8       15.13       22.14      3.43 o 
   9   3   8      111.80      120.17      4.25 o 
  -9   4   8       28.57       35.39      2.71 o 
  -8   4   8      204.25      209.50      5.64 o 
  -7   4   8        7.02       13.28      5.65 o 
  -6   4   8      258.94      279.46     10.65 o 
  -5   4   8       41.53       50.63      2.88 o 
  -4   4   8      237.64      227.45     15.48 o 
  -3   4   8      166.72      166.30      4.62 o 
  -2   4   8      405.77      398.40      8.21 o 
  -1   4   8       21.67       24.01      2.88 o 
   0   4   8      497.53      471.23      9.87 o 
   1   4   8       20.82       21.26      1.85 o 
   2   4   8      410.88      409.18      8.37 o 
   3   4   8      169.81      168.24      5.81 o 
   4   4   8      237.32      230.50      5.81 o 
   5   4   8       41.06       47.42      2.57 o 
   6   4   8      259.18      273.20      6.70 o 
   7   4   8        7.81        6.50      9.06 o 
   8   4   8      201.69      207.35      5.87 o 
   9   4   8       28.08       35.12      2.72 o 
  -8   5   8       35.53       42.83      2.80 o 
  -7   5   8      110.65      112.16      3.86 o 
  -6   5   8       12.32       15.92      3.24 o 
  -5   5   8      346.42      352.70      7.61 o 
  -4   5   8      220.33      220.55      9.13 o 
  -3   5   8      231.68      226.69      8.80 o 
  -2   5   8       33.49       32.15      2.50 o 
  -1   5   8      197.72      175.80      4.61 o 
   0   5   8       40.46       38.29      2.09 o 
   1   5   8      203.23      187.39      4.64 o 
   2   5   8       36.27       39.66      1.96 o 
   3   5   8      233.47      217.81      5.95 o 
   4   5   8      221.85      210.19      5.83 o 
   5   5   8      346.26      348.82      8.03 o 
   6   5   8       13.78       16.22      2.30 o 
   7   5   8      109.94      110.23      3.92 o 
   8   5   8       37.41       41.15      3.91 o 
  -8   6   8      152.27      164.05      9.23 o 
  -7   6   8      152.63      154.52      4.68 o 
  -6   6   8      184.02      190.17      5.49 o 
  -5   6   8       86.20      103.14      3.64 o 
  -4   6   8       57.28       61.84      2.74 o 
  -3   6   8       23.25       23.32      2.15 o 
  -2   6   8      119.62      116.70      3.99 o 
  -1   6   8      105.63      104.52      3.23 o 
   0   6   8       54.71       50.58      2.35 o 
   1   6   8      107.46      102.31      3.42 o 
   2   6   8      121.94      132.99      5.43 o 
   3   6   8       21.60       28.08      2.11 o 
   4   6   8       59.87       60.41      4.18 o 
   5   6   8       86.36       92.97      3.75 o 
   6   6   8      181.60      182.36      9.40 o 
   7   6   8      153.04      154.60      4.95 o 
   8   6   8      154.28      151.32      7.50 o 
  -7   7   8      185.22      186.78     11.46 o 
  -6   7   8      207.08      214.75      8.80 o 
  -5   7   8      286.14      299.93      7.05 o 
  -4   7   8       17.28       17.05      3.75 o 
  -3   7   8      275.59      296.93     12.93 o 
  -2   7   8       33.22       37.84      2.46 o 
  -1   7   8       86.78       91.10      3.26 o 
   0   7   8       29.20       31.25      4.83 o 
   1   7   8       92.27       97.36      3.42 o 
   2   7   8       32.02       33.96      2.61 o 
   3   7   8      272.46      270.43      7.77 o 
   4   7   8       15.39       18.36      5.49 o 
   5   7   8      285.86      295.21      6.76 o 
   6   7   8      205.07      213.25      6.18 o 
   7   7   8      184.63      190.86      5.72 o 
  -7   8   8       10.07       16.50      2.99 o 
  -6   8   8      209.17      208.36      9.56 o 
  -5   8   8       51.42       58.26      5.43 o 
  -4   8   8      427.36      421.07      9.67 o 
  -3   8   8       50.79       62.32      4.45 o 
  -2   8   8       46.88       47.67      2.82 o 
  -1   8   8       41.89       42.14      2.34 o 
   0   8   8       49.27       49.37      2.57 o 
   1   8   8       39.79       34.68      2.53 o 
   2   8   8       47.26       43.51      2.73 o 
   3   8   8       51.13       62.96      4.51 o 
   4   8   8      425.17      421.14      9.43 o 
   5   8   8       51.40       53.94      3.22 o 
   6   8   8      212.59      212.36      5.81 o 
   7   8   8       10.52       12.29      6.46 o 
  -6   9   8       19.09       28.63      2.64 o 
  -5   9   8       67.60       83.81      5.81 o 
  -4   9   8      203.05      230.97      5.67 o 
  -3   9   8      227.54      238.86      6.41 o 
  -2   9   8       49.30       50.36      2.88 o 
  -1   9   8       24.66       29.32      2.30 o 
   0   9   8        9.76        0.99      8.94 o 
   1   9   8       23.30       33.07      2.61 o 
   2   9   8       48.85       50.83      3.10 o 
   3   9   8      233.10      231.39      6.10 o 
   4   9   8      205.35      220.87      5.94 o 
   5   9   8       66.55       73.27      5.22 o 
   6   9   8       20.44       25.88      3.64 o 
  -5  10   8       16.41       12.60      2.64 o 
  -4  10   8      133.18      144.82      5.65 o 
  -3  10   8       93.35       92.42      3.41 o 
  -2  10   8       85.13       91.20      3.45 o 
  -1  10   8        0.44       -2.87      8.98 o 
   0  10   8       70.19       81.56      3.30 o 
   1  10   8        0.72        4.56      8.79 o 
   2  10   8       82.69       81.25      3.61 o 
   3  10   8       90.85       88.84      3.57 o 
   4  10   8      133.42      136.49      4.45 o 
   5  10   8       16.39       18.61      2.61 o 
  -4  11   8       30.12       29.83      2.73 o 
  -3  11   8       16.08       17.48     11.19 o 
  -2  11   8       27.67       30.56      2.76 o 
  -1  11   8      110.27      121.07      4.06 o 
   0  11   8       77.76       82.41      6.46 o 
   1  11   8      107.87      115.54      4.26 o 
   2  11   8       26.91       32.85      4.73 o 
   3  11   8       14.58       16.23      7.01 o 
   4  11   8       28.25       32.45      3.15 o 
  -1  12   8       35.50       43.56      2.84 o 
   0  12   8       25.43       30.28      2.69 o 
   1  12   8       35.70       41.95      2.84 o 
   0   0   9      101.73      111.69      4.45 o 
   1   0   9        0.96       -0.79      5.86 o 
   2   0   9        4.20       11.41      6.02 o 
   3   0   9        0.22        2.16      7.66 o 
   4   0   9        1.87        8.06      7.64 o 
   5   0   9       17.85       29.25     12.93 o 
   6   0   9       17.30       13.92     15.70 o 
   7   0   9       42.08       41.90      2.87 o 
  -7   1   9       21.67       23.14      9.51 o 
  -6   1   9        7.07       -0.79     10.00 o 
  -5   1   9       65.46       64.71      3.06 o 
  -4   1   9        1.92       11.86     20.86 o 
  -3   1   9       62.25       66.05      2.66 o 
  -2   1   9       17.80       17.40      2.90 o 
  -1   1   9       73.72       75.97      2.61 o 
   0   1   9        3.07        2.44     10.59 o 
   1   1   9       75.68       73.87      3.91 o 
   2   1   9       18.44       19.36      3.15 o 
   3   1   9       60.38       65.79      5.81 o 
   4   1   9        1.75       -1.03      8.84 o 
   5   1   9       63.74       61.56      2.95 o 
   6   1   9        6.83       11.58      8.49 o 
   7   1   9       21.05       22.54      2.52 o 
  -7   2   9       14.30       16.77      3.55 o 
  -6   2   9        6.75       14.56     10.21 o 
  -5   2   9       33.01       37.21      2.72 o 
  -4   2   9       25.13       31.36      2.26 o 
  -3   2   9       69.99       73.98      2.66 o 
  -2   2   9        8.86       10.49      2.90 o 
  -1   2   9        7.78        5.19      7.04 o 
   0   2   9      142.90      150.62      6.79 o 
   1   2   9        8.07        6.57      6.22 o 
   2   2   9        9.40        4.63      3.04 o 
   3   2   9       68.39       70.65      3.10 o 
   4   2   9       24.19       30.45      2.44 o 
   5   2   9       32.31       31.89      2.99 o 
   6   2   9        6.52       10.43      5.98 o 
   7   2   9       14.88       15.70      8.69 o 
  -7   3   9       24.13       29.38      5.00 o 
  -6   3   9        0.44        9.01      8.26 o 
  -5   3   9        8.43       16.66      3.15 o 
  -4   3   9       18.70       17.28      8.26 o 
  -3   3   9        9.61       11.54      8.31 o 
  -2   3   9        3.69        5.55      9.56 o 
  -1   3   9       54.35       55.88      5.87 o 
   0   3   9       16.42       10.90      7.27 o 
   1   3   9       52.80       51.74      2.38 o 
   2   3   9        3.75       10.66      7.88 o 
   3   3   9        9.08       18.02     15.54 o 
   4   3   9       17.90        5.92     11.84 o 
   5   3   9        7.91      -13.47     13.69 o 
   6   3   9        0.33        3.09      8.66 o 
   7   3   9       25.08       27.58      3.71 o 
  -7   4   9       14.08       16.45     12.55 o 
  -6   4   9        5.70       -6.06     10.05 o 
  -5   4   9        1.10       -3.88      9.04 o 
  -4   4   9       36.09       33.91      5.11 o 
  -3   4   9        7.84       -7.89      8.83 o 
  -2   4   9       67.43       68.26      4.62 o 
  -1   4   9       26.41       24.66      2.34 o 
   0   4   9       45.97       40.19      4.45 o 
   1   4   9       25.56       27.17      6.41 o 
   2   4   9       65.96       65.19      6.25 o 
   3   4   9        7.37       15.20      7.61 o 
   4   4   9       34.93       38.46      2.50 o 
   5   4   9        1.08       11.23      9.62 o 
   6   4   9        6.03        7.22      4.56 o 
   7   4   9       14.55       16.68      3.74 o 
  -6   5   9        7.57       25.45      8.85 o 
  -5   5   9        3.71        5.23      3.33 o 
  -4   5   9       12.35       13.40      3.33 o 
  -3   5   9       31.79       31.51      3.69 o 
  -2   5   9       34.21       26.80      2.30 o 
  -1   5   9        3.13        9.87      6.99 o 
   0   5   9        0.10      -13.60     13.31 o 
   1   5   9        2.91        0.53      7.23 o 
   2   5   9       33.49       31.29      3.31 o 
   3   5   9       30.85       34.20      1.79 o 
   4   5   9       11.82        7.09      9.21 o 
   5   5   9        3.40        9.52     21.24 o 
   6   5   9        7.18       12.63      8.94 o 
  -6   6   9       29.74       31.87      3.80 o 
  -5   6   9        1.79        2.07      9.45 o 
  -4   6   9        2.15       10.43      8.49 o 
  -3   6   9       19.96       19.76      3.80 o 
  -2   6   9       18.18       19.22      2.39 o 
  -1   6   9        6.58        2.61      3.08 o 
   0   6   9       35.61       33.66      2.27 o 
   1   6   9        6.40        1.74      8.04 o 
   2   6   9       17.58       18.45      3.80 o 
   3   6   9       19.36       10.32      9.25 o 
   4   6   9        1.95       -7.96      9.68 o 
   5   6   9        1.90      -10.22     13.31 o 
   6   6   9       29.18       31.00      2.53 o 
  -5   7   9       10.13       -4.38     10.13 o 
  -4   7   9        0.24        2.77     11.95 o 
  -3   7   9       10.48       31.04     10.43 o 
  -2   7   9       24.23       25.80      7.99 o 
  -1   7   9        7.79        7.39     12.49 o 
   0   7   9       18.94       21.47      7.17 o 
   1   7   9        7.46        6.98     11.35 o 
   2   7   9       23.66       19.85      4.07 o 
   3   7   9       10.41       -2.90      9.94 o 
   4   7   9        0.21       -1.31     12.33 o 
   5   7   9       10.42       -1.81     12.71 o 
  -4   8   9        3.47       -1.65      9.33 o 
  -3   8   9        9.44        7.08      3.56 o 
  -2   8   9       16.19       16.50      9.51 o 
  -1   8   9       18.56       10.90      9.62 o 
   0   8   9       32.23       36.56      2.68 o 
   1   8   9       18.32       16.89     10.65 o 
   2   8   9       16.00       19.27      5.60 o 
   3   8   9        9.69        4.58      9.79 o 
   4   8   9        3.58       -2.25     10.70 o 
  -2   9   9        7.52       18.72      8.89 o 
  -1   9   9        8.13        5.45     12.22 o 
   0   9   9       10.19       11.28      3.18 o 
   1   9   9        8.23        0.96      3.58 o 
   2   9   9        7.53       19.27      9.24 o 
   0   0  10       47.15       50.96      3.04 o 
   1   0  10       63.61       63.01      2.30 o 
   2   0  10        3.46       19.06      6.93 o 
   3   0  10      115.32      117.95      3.53 o 
   4   0  10       23.09       23.75      4.78 o 
  -4   1  10      225.49      206.09      5.81 o 
  -3   1  10       17.80       26.60      3.37 o 
  -2   1  10      258.86      259.55     10.16 o 
  -1   1  10        2.81       13.58      6.79 o 
   0   1  10      245.18      274.10      6.18 o 
   1   1  10        3.19        4.45      7.04 o 
   2   1  10      248.71      244.04     10.81 o 
   3   1  10       17.28       26.40      6.85 o 
   4   1  10      232.19      218.97     16.41 o 
  -4   2  10       16.28       15.81      3.75 o 
  -3   2  10      248.39      251.35      6.11 o 
  -2   2  10       10.67       12.80      8.59 o 
  -1   2  10      237.47      220.16      8.75 o 
   0   2  10        7.58       -1.32      9.22 o 
   1   2  10      237.89      225.26      5.54 o 
   2   2  10       10.51       26.43      7.04 o 
   3   2  10      250.40      253.43     14.23 o 
   4   2  10       17.02       14.39      2.61 o 
  -3   3  10       14.03        1.98     12.28 o 
  -2   3  10      234.31      231.94      5.77 o 
  -1   3  10       21.80       19.56      3.08 o 
   0   3  10       94.41       86.86      3.20 o 
   1   3  10       21.80       18.11      7.88 o 
   2   3  10      244.55      241.85      5.71 o 
   3   3  10       14.32       13.37      7.93 o 
  -3   4  10      238.17      226.80      6.03 o 
  -2   4  10        3.78        7.15      8.91 o 
  -1   4  10      166.09      163.25      4.66 o 
   0   4  10        0.37       -5.24     14.67 o 
   1   4  10      168.85      170.89      4.86 o 
   2   4  10        4.03        5.84     11.90 o 
   3   4  10      247.51      241.13      5.90 o 
  -2   5  10      222.23      222.41     12.82 o 
  -1   5  10        6.53       23.78      7.66 o 
   0   5  10      140.13      129.71      3.97 o 
   1   5  10        6.76        2.27      8.83 o 
   2   5  10      224.00      232.86      6.03 o 
                                                 
